# Supplementary material for: Genetic variation of Nigerian cattle inferred from maternal and paternal genetic markers
Source: PeerJ. 2021 Mar 5;9:e10607. doi: 10.7717/peerj.10607 (PMC7938780; doi:10.7717/peerj.10607)
Supplement: Supplemental Information 15 [file peerj-09-10607-s015.fasta]

>202_JOS_NIG [organism=Bos taurus]
CCTTATCAGTATTAAATTTATCAAAAATCCCAATAACTCAACACAGAATTTGCACCCTAACCAAATATTACAAACACCACTAGCTAACATAACACGCCCATACACAGACCACAGAATGAATTACCTACGCAAGGGGTAATGTACATAACATTAATGTAATAAAGACATAATATGTATATAGTACATTAAGTTATATGCCCCATGCATATAAGCAAGTACATGACTTCTATAGCAGTACATAACACATATAATTATTGACTGTACATAGTACATTATGTCAAATTCATCCTTGATAGTATATCTATTATATATTCCTTACCATTAGATCACGAGCTTAATTACCATGCCGCGTGAAACCAGCAACCCGCTAGGCAGGGATCCCTCTTCTCGCTCCGGGCCCATAAACCGTGGGGGTCGCTATCCAATGAACTTTACCAGGCATCTGGTTCTTTCTTCAGGGCCATCTCATCTAAAACGGTCCATTCTTTCCTCTTAAATAAGACATCTCGATGGACTAATGGCTAATCAGCCCATGCTCACACATAACTGTGCTGTCATACATTTGGTATTTTTTTATTTTGGGGGATGCTTGGACTCAGCTATGGCCGTCAAAGGCCCTGACCCGGAGCATCTATT
>22_SOK_NIG [organism=Bos taurus]
CCTTATCAGTATTAAATTTATCAAAAATCCCAATAACTCAACACAGAATTTGCACCCTAACCAAATATTACAAACACCACTAGCTAACATAACACGCCCATACACAGACCACAGAATGAATTACCTACGCAAGGGGTAATGTACATAACATTAATGTAATAAAGACATAATATGTATATAGTACATTAAATTATATGCCCCATGCATATAAGCAAGTACATGACTTCTATAGCAGTACATAATACATATAATTATTGACTGTACATAGTACATTATGTCAAATTCATCCTTGATAGTATATCTATTATATATTCCTTACCATTAGATCACGAGCTTAATTACCATGCCGCGTGAAACCAGCAACCCGCTAGGCAGGGATCCCTCTTCTCGCTCCGGGCCCATAAACCGTGGGGGTCGCTATCCAATGAACTTTACCAGGCATCTGGTTCTTTCTTCAGGGCCATCTCATCTAAAACGGTCCATTCTTTCCTCTTAAATAAGACATCTCGATGGACTAATGGCTAATCAGCCCATGCTCACACATAACTGTGCTGTCATACATTTGGTATTTTTTTATTTTTGGGGATGCTTGGACTCAGCTATGGCCGTCAAAGGCCCTGACCCGGAGCATCTATT
>23_SOK_NIG [organism=Bos taurus]
CCTTATCAGTATTAAATTTATCAAAAATCCCAATAACTCAACACAGAATTTGCACCCTAACCAAATATTACAAACACCACTAGCTAACATAACACGCCCATACACAGACCACAGAATGAATTACCTACGCAAGGGGTAATGTACATAACATTAATGTAATAAAGACATAATATGTATATAGTACATTAAATTATATGCCCCATGCATATAAGCAAGTACATGACTTCTATAGCAGTACATAATACATATAATTATTGACTGTACATAGTACATTATGTCAAATTCATCCTTGATAGTATATTTATTATATATTCCTTACCATTAGATCACGAGCTTAATTACCATGCCGCGTGAAACCAGCAACCCGCTAGGCAGGGATCCCTCTTCTCGCTCCGGGCCCATAAACCGTGGGGGTCGCTATCCAATGAACTTTACCAGGCATCTGGTTCTTTCTTCAGGGCCATCTCATCTAAAACGGTCCATTCTTTCCTCTTAAATAAGACATCTCGATGGACTAATGGCTAATCAGCCCATGCTCACACATAACTGTGCTGTCATACATTTGGTATTTTTTTATTTTGGGGGATGCTTGGACTCAGCTATGGCCGTCAAAGGCCCTGACCCGGAGCATCTATT
>28_SOK_NIG [organism=Bos taurus]
CCTTATCAGTATTAAATTTATCAAAAATCCCAATAACTCAACACAGAATTTGCACCCTAACCAAATATTACAAACACCACTAGCTAACATAACACGCCCATACACAGACCACAGAATGAATTACCTACGCAAGGGGTAATGTACATAACATTAATGTAATAAAGACATAATATGTATATAGTACATTAAATTATATACCCCATGCATATAAGCAAGTACATGACTTCTATAGCAGTACATAATACATATAATTATTGACTGTACATAGTACATTATGTCAAATTCATCCTTGATAGTATATCTATTATATATTCCTTACCATTAGATCACGAGCTTAATTACCATGCCGCGTGAAACCAGCAACCCGCTAGGCAGGGATCCCTCTTCTCGCTCCGGGCCCATAAACCGTGGGGGTCGCTATCCAATGAACTTTACCAGGCATCTGGTTCTTTCTTCAGGGCCATCTCATCTAAAACGGTCCATTCTTTCCTCTTAAATAAGACATCTCGATGGACTAATGGCTAATCAGCCCATGCTCACACATAACTGTGCTGTCATACATTTGGTATTTTTTTATTTTGGGGGATGCTTGGACTCAGCTATGGCCGTCAAAGGCCCTGACCCGGAGCATCTATT
>24_SOK_NIG [organism=Bos taurus]
CCTTATCAGTATTAAATTTATCAAAAATCCCAATAACTCAACACAGAATTTGCACCCTAACCAAATATTACAAACACCACTAGCTAACATAACACGCCCATACACAGACCACAGAATGAATTACCTACGCAAGGGGTAATGTACATAACATTAATGTAATAAAGACATAATATGTATATAGTACATTAAATTATATACCCCATGCATATAAGCAAGTACATGACTTCTATAGCAGTACATAATACATATAATTATTGACTGTACATAGTACATTATGTCAAATTCATCCTTGATAGTATATCTATTACATATTCCTTACCATTAGATCACGAGCTTAATTACCATGCCGCGTGAAACCAGCAACCCGCTAGGCAGGGATCCCTCTTCTCGCTCCGGGCCCATAAACCGTGGGGGTCGCTATCCAATGAACTTTACCAGGCATCTGGTTCTTTCTTCAGGGCCATCTCATCTAAAACGGTCCATTCTTTCCTCTTAAATAAGACATCTCGATGGACTAATGGCTAATCAGCCCATGCTCACACATAACTGTGCTGTCATACATTTGGTATTTTTTTATTTTGGGGGATGCTTGGACTCAGCTATGGCCGTCAAAGGCCCTGACCCCGGGCATCTATT
>25_SOK_NIG [organism=Bos taurus]
CCTTATCAGTATTAAATTTATCAAAAATCCCAATAACTCAACACAGAATTTGCACCCTAACCAAATATTACAAACACCACTAGCTAACATAACACGCCCATACACAGACCACAGAATGAATTACCTACGCAAGGGGTAATGTACATAACATTAATGTAATAAAGACATAATATGTATATAGTACATTAAATTATATGCCCCATGCATATAAGCAAGTACATGACTTCTATAGCAGTACATAATACATATAATTATTGACCGTACATAGTACATTATGTCAAATTCATCCTTGATAGTATATCTATTATATATTCCTTACCATTAGATCACGAGCTTAATTACCATGCCGCGTGAAACCAGCAACCCGCTAGGCAGGGATCCCTCTTCTCGCTCCGGGCCCATAAACCGTGGGGGTCGCTATCCAATGAACTTTACCAGGCATCTGGTTCTTTCTTCAGGGCCATCTCATCTAAAACGGTCCATTCTTTCCTCTTAAATAAGACATCTCGATGGACTAATGGCTAATCAGCCCATGCTCACACATAACTGTGCTGTCATACATTTGGTATTTTTTTATTTTGGGGGATGCTTGGACTCAGCTATGGCCGTCAAAGGCCCTGACCCGGAGCATCTATT
>26_SOK_NIG [organism=Bos taurus]
CCTTATCAGTATTAAATTTATCAAAAATCCCAATAACTCAACACAGAATTTGCACCCTAACCAAATATTACAAACACCACTAGCTAACATAACACGCCCATACACAGACCACAGAATGAATTACCTACGCAAGGGGTAATGTACATAACATTAATGTAATAAAGACATAATATGTATATAGTACATTAAATTATATACCCCATGCATATAAGCAAGTACATGACTTCTATAGCAGTACATAATACATATAATTATTGACTGTACATAGTACATTATGTCAAATTCATCCTTGATAGTATATCTATTACATATTCCTTACCATTAGATCACGAGCTTAATTACCATGCCGCGTGAAACCAGCAACCCGCTAGGCAGGGATCCCTCTTCTCGCTCCGGGCCCATAAACCGTGGGGGTCGCTATCCAATGAACTTTACCAGGCATCTGGTTCTTTCTTCAGGGCCATCTCATCTAAAATGGTCCATTCTTTCCTCTTAAATAAGACATCTCGATGGACTAATGGCTAATCAGCCCATGCTCACACATAACTGTGCTGTCATACATTTGGTATTTTTTTATTTTGGGGGATGCTTGGACTCAGCTATGGCCGTCAAAGGCCCTGACCCGGAGCATCTATG
>27_SOK_NIG [organism=Bos taurus]
CCTTATCAGTATTAAATTTATCAAAAATCCCAATAACTCAACACAGAATTTGCACCCTAACCAAATATTACAAACACCACTAGCTAACATAACACGCCCATACACAGACCACAGAATGAATTACCTACGCAAGGGGTAATGTACATAACATTAATGTAATAAAGACATAATATGTATATAGTACATTAAATTATATGCCCCATGCATATAAGCAAGTACATGACTTCTATAGCAGTACATAATACATATAATTATTGACTGTACATAGTGCATTATGTCAAATTCATCCTTGATAGTATATCTATTATATATTCCTTACCATTAGATCACGAGCTTAATTACCATGCCGCGTGAAACCAGCAACCCGCTAGGCAGGGATCCCTCTTCTCGCTCCGGGCCCATAAACCGTGGGGGTCGCTATCCGATGAACTTTATCAGGCATCTGGTTCTTTCTTCAGGGCCATCTCATCTAAAACGGTCCATTCTTTCCTCTTAAATAAGACATCTCGATGGACTAATGACTAATCAGCCCATGCTCACACATAACTGTGCTGTCATACATTTGGTATTTTTTTATTTTGGGGGATGCTTGGACTCAGCTATGGCCGTCAAAGGCCCTGACCCGGAGCATCTATT
>102_KAD_NIG [organism=Bos taurus]
CCTTATCAGTATTAAATTTATCAAAAATCCCAATAACTCAACACAGAATTTGCACCCTAACCAAATATTACAAACACCACTAGCTAACATAACACGCCCATACACAGACCACAGAATGAATTACCTACGCAAGGGGTAATGTACATAACATTAATGTAATAAAGACATAATATGTATATAGTACATTAAATTATATGCCCCATGCATATAAGCAAGTACATGACTTCTATAGCAGTACATAATACATACAATTATTGACTGTACATAGTACATTATGTCAAATTCATCCTTGATAGTATATCTATTATATATTTCTTACCATTAGATCACGAGCTTAATTACCATGCCGCGTGAAACCAGCAACCCGCTAGGCAGGGATCCCTCTTCTCGCTCCGGGCCCATAAACCGTGGGGGTCGCTATCCAATGAACTTTACCAGGCATCTGGTTCTTTCTTCAGGGCCATCTCATCTAAAACGGTCCATTCTTTCCTCTTAAATAAGACATCTCGATGGACTAATGGCTAATCAGCCCATGCTCACACATAACTGTGCTGTCATACATTTGGTATTTTTTTATTTTGGGGGATGCTTGGACTCAGCTATGGCCGTCAAAGGCCCCGACCCGGAGCATCTATT
>10_SOK_NIG [organism=Bos taurus]
CCTTATCAGTATTAAATTTATCAAAAATCCCAATAACTCAACACAGAATTTGCACCCTAACCAAATATTACAAACACCACTAGCTAACATAACACGCCCATACACAGACCACAGAATGAATTACCTACGCAAGGGGTAATGTACATAACATTAATGTAATAAAGACATAATATGTATATAGTACATTAAATTATATGCCCCATGCATATAAGCAAGTACATGACTCCTATAGCAGTACATAATACATATAATTATTGACTGTACATAGTACATTATGTCAAATTCATCCTTGATAGTATATCTATTATATATTCCTTACCATTAGATCACGAGCTTAATTACCATGCCGCGTGAAACCAGCAACCCGCTAGACAGGGATCCCTCTTCTCGCTCCGGGCCCATAAACCGTGGGGGTCGCTATCCAATGAACTTTACCAGGCATCTGGTTCTTTCTTCAGGGCCATCTCATCTAAAACGGTCCATTCTTTCCTCTTAAATAAGACATCTCGATGGACTAATGGCTAATCAGCCCATGCTCACACATAACTGTGCTGTCATACATTTGGTATTTTTTTATTTTGGGGGATGCTTGGACTCAGCTATGGCCGTCAAAGGCCCTGACCCGGAGCATCTATT
>1012_IBA_NIG [organism=Bos taurus]
CCTTATCAGTATTAAATTTATCAAAAATCCCAATAACTCAACACAGAATTTGCACCCTAACCAAATATTACAAACACCACTAGCTAACATAACACGCCCATACACAGACCACAGAATGAATTACCTACGCAAGGGGTAATGTACATAACATTAATGTAATAAAGACATAATATGTATATAGTACATTAAATTATATGCCCCATGCATATAAGCAAGTACATGACTTCTATAGCAGTACATAATACATATAATTATTGACTGTACATAGTACATTATGTCAAATTCATCCTTGATAGTATATCTATCATATATTCCTTACCATTAGATCACGAGCTTAATTACCATGCCGCGTGAAACCAGCAACCCGCTGGGCAGGGATCCCTCTTCTCGCTCCGGGCCCATAAACCGTGGGGGTCGCTATCCAATGAACTTTACCAGGCATCTGGTTCTTTCTTCAGGGCCATCTCATCTAAAACGGTCCATTCTTTCCTCTTAAATAAGACATCTCGATGGACTAATGGCTAATCAGCCCATGCTCACACATAACTGTGCTGTCATACATTTGGTATTTTTTTATTTTGGGGGATGCTTGGACTCAGCTATGGCCGTCAAAGGCCCTGACCCGGAGCATCTATT
>1019_KAN_NIG [organism=Bos taurus]
CCTTATCAGTATTAAATTTATCAAAAATCCCAATAACTCAACACAGAATTTGCACCCTAACCAAATATTACAAACACCACTAGCTAACATAACACGCCCATACACAGACCACAGAATGAATTACCTACGCAAGGGGTAATGTACATAACATTAATGTAATAAAGACATAATATGTATATAGTACATTAAATTATATGCCCCATGCATATAAGCAAGTACATGACTTCTATAGCAGTACATAATACATATAATTATTGACTGTACATAGTACATTATGTCAAATTCATCCTTGATAGTATATCTATTATATATTCCTTACCATTAGATCACGAGCTTAATTACCATGCCGCGTGAAACCAGCAACCCGCTAGGCAGGGATCCCTCTTCTCGCTCCGGGCCCATAAACCGTGGGGGTCGCTATTCAATGAATTTTACCAGGCATCTGGTTCTTTCTTCAGGGCCATCTCATCTAAAACGGTCCATTCTTTCCTCTTAAATAAGACATCTCGATGGACTAATGGCTAATCAGCCCATGCTCACACATAACTGTGCTGTCATACATTTGGTATTTTTTTATTTTGGGGGATGCTTGGACTCAGCTATGGCCGTCAAAGGCCCTGACCCGGAGCATCTATT
>1046_ZAM_NG [organism=Bos taurus]
CCTTATCAGTATTAAATTTATCAAAAATCCCAATAACTCAACACAGAATTTGCACCCTAACCAAATATTACAAACACCACTAGCTAACATAACACGCCCATACACAGACCACAGAATGAATTACCTACGCAAGGGGTAATGTACATAACATTAATGTAATAAAGACATAATATGTATATAGTACATTAAATTATATGCCCCATGCATATAAGCAAGTACATGACTTCTATAGCAGTACATAATACATATAATTATTGACTGTACATAGTACATTATGTCAAATTCATCCTTGATAGTATATCTATTATATATTCCTTACCATTAGATCACGAGCTTAATTACCATGCCGCGTGAAACCAGCAACCCGCTAGGCAGGGATCCCTCTTCTCGCTCCGGGCCCATAAATCGTGGGGGTCGCTATCCAATGAATTTTACCAGGCATCTGGTTCTTTCTTCAGGGCCATCTCATCTAAAACGGTCCATTCTTTCCTCTTAAATAAGACATCTCGATGGACTAATGGCTAATCAGCCCATGCTCACACATAACTGTGCTGTCATACATTTGGTATTTTTTTATTTTGGGGGATGCTTGGACTCAGCTATGGCCGTCAAAGGCCCTGACCCGGAGCATCTATT
>129_KAD_NIG [organism=Bos taurus]
CCTTATCAGTATTAAATTTATCAAAAATCCCAATAACTCAACACAGAATTTGCACCCTAACCAAATATTACAAACACCACTAGCTAACATAACACGCCCATACACAGACCACAGAATGAATTACCTACGCAAGGGGTAATGTACATAACATTAATGTAATAAAGACATAATATGTATATAGTACATTAAATTATATGCCCCATGCATATAAGCAAGTACATGACTTCTATAGCAGTACATAATACATATAATTATTGACTGTACATAGTACATTATGTCAAATTCATCCTTGATAGTATATCTATTATATATTCCTTACCATTAGATCACGAGCTTAATTACCATGCCGCGTGAAACCAGCAACCCGCTAGGCAGGGATCCCTCTTCTCGCTCCGGGCCCATAAACCGTGGGGGTCGCTATCCAATGAACTTTACCAGGCATCTGGTTCTTTCTTCAGGGCCATCTCATCTAAAACGGTCCATTCTTTCCTCTTAAATAAGACATCTCGATGGACTAATGGCTAATCAGCCCATGCTCACACATAACTGTGCTGTCATACATTTGGTATTTTTTTATTTTGGGGGATGCTTGGACTCAGCTATGGCCGTCAAAGGCCCCGACCCGGAGCATCTATT
>130_KAD_NIG [organism=Bos taurus]
CCTTATCAGTATTAAATTTATCAAAAATCCCAATAACTCAACACAGAATTTGCACCCTAACCAAATATTACAAACACCACTAGCTAACATAACACGCCCATACACAGACCACAGAATGAATTACCTACGCAAGGGGTAATGTACATAACATTAATGTAATAAAGACATAATATGTATATAGTACATTAAATTATATGCCCCATGCATATAAGCAAGTACATGACTTCTATAACAGTACATAATACATATAATTATTGACTGTACATAGTACATTATGTCAAATTCATCCTTGATAGTATATCTATTATATATTCCTTACCATTAGATCACGAGCTTAATTACCATGCCGCGTGAAACCAGCAACCCGCTAGGCAGGGATCCCTCTTCTCGCTCCGGGCCCATAAACCGTGGGGGTCGCTATCCAATGAACTTTACCAGGCATCTGGTTCTTTCTTCAGGGCCATCTCATCTAAAATGGTCCATTCTTTCCTCTTAAATAAGACATCTCGATGGACTAATGGCTAATCAGCCCATGCTCACACATAACTGTGCTGTCATACATTTGGTATTTTTTTATTTTGGGGGATGCTTGGACTCAGCTATGGCCGTCAAAGGCCCTGACCCGGAGCATCTATT
>132_KAD_NIG [organism=Bos taurus]
CCTTATCAGTATTAAATTTATCAAAAATCCCAATAACTCAACACAGAATTTGCACCCTAACCAAATATTACAAACACCACTAGCTAACATAACACGCCCATACACAGACCACAGAATGAATTACCTACGCAAGGGGTAACGTACATAACATTAATGTAATAAAGACATAATATGTATATAGTACATTAAATTATATGCCCCATGCATATAAGCAAGTACATGACTTCTATAGCAGTACATAATACATATAATTATTGACTGTACATAGCACATTATGTCAAATTCATCCTTGATAGTATATCTATTATATATTCCTTACCATTAGATCACGAGCTTAATTACCATGCCGCGTGAAACCAGCAACCCGCTAGGCAGGGATCCCTCTTCTCGCTCCGGGCCCATAAACCGTGGGGGTCGCTATCCAATGAACTTTACCAGGCATCTGGTTCTTTCTTCAGGGCCATCTCATCTAAAACGGTCCATTCTTTCCTCTTAAATAAGACATCTCGATGGACTAATGGCTAATCAGCCCATGCTCACACATAACTGTGCTGTCATACATTTGGTATTTTTTTATTTTGGGGGATGCTTGGACTCAGCTATGGCCGTCAAAGGCCCTGACCCGGAGCATCTATT
>135_KAD_NIG [organism=Bos taurus]
CCTTATCAGTATTAAATTTATCAAAAATCCCAATAACTCAACACAGAATTTGCACCCTAACCAAATATTACAAACACCACTAGCTAACATAACACGCCCATACACAGACCACAGAATGAATTACCTACGCAAGGGGTAATGTACATAACATTAATGTAATAAAGACATAATATGTATATAGTACATTAAATTATATGCCCCATGCATATAAGCAAGTACATGACTTCTATAGCAGTACATAATACATATAATTATTGACTGTACATAGTACATTATGTCAAATTCATCCTTGATAGTATATCTATTATATATTCCTTACCATTAGATCACGAGCTTAATTACCATGCCGCGTGAAACCAGCAACCCGCTAGGCAGGGATCCCTCTTCTCGCTCCGGGCCCATAAACCGTGGGGGTCGCTATCCAATGAACTTTACCAGGCATCTGGTTCTTTCTTCAGGGCCATCTCATCTAAAACGGTCCATTCTTTCCTCTTAAATAAGACATCTCGATGGACTAATGGCTAATCAGCCCATGCTCACACATAACTGTGCTGTCATACATTTGGTATTTTTTTATTTTGGGGGATGCTTGGACTCAGCTATGGCCGTCAAAGGCCCTGACCCGGAGCATCTATT
>138_KAD_NIG [organism=Bos taurus]
CCTTATCAGTATTAAATTTATCAAAAATCCCAATAACTCAACACAGAATTTGCACCCTAACCAAATATTACAAACACCACTAGCTAACATAACACGCCCATACACAGACCACAGAATGAATTACCTACGCAAGGGGTAATGTACATAACATTAATGTAATAAAGACATAATATGTATATAGTACATTAAATTATATGCCCCATGCATATAAGCAAGTACATGACTTCTATAGCAGTACATAATACATATAATTATTGACTGTACATAGTACATTATGTCAAATTCATCCTTGATAGTATATCTATTATATATTCCTTACCATTAGATCACGAGCTTAATTACCATGCCGCGTGAAACCAGCAACCCGCTAGGCAGGGATCCCTCTTCTCGCTCCGGGCCCATAAACCGTGGGGGTCGCTATCCAATGAACTTTATCAGGCATCTGGTTCTTTCTTCAGGGCCATCTCATCTAAAATGGTCCATTCTTTCCTCTTAAATAAGACATCTCGATGGACTAATGGCTAATCAGCCCATGCTCACACATAACTGTGCTGTCATACATTTGGTATTTTTTTATTTTGGGGGATGCTTGGACTCAGCTATGGCCGTCAAAGGCCCTGACCCGGAGCATCTATT
>140_KAD_NIG [organism=Bos taurus]
CCTTATCAGTATTAAATTTATCAAAAATCCCAATAACTCAACACAGAATTTGCACCCTAACCAAATATTACAAACACCACTAGCTAACATAACACGCCCATACACAGACCACAGAATGAATTACCTACGCAAGGGGTAATGTACATAACATTAATGTAATAAAGACATAATATGTATATAGTACATTAAATTATATGCCCCATGCATATAAGCAAGTACATGACTTCTATAACAGTACATAATACATATAATTATTGACTGTACATAGTACATTATGTCAAATTCATCCTTGATAGTATATCTATTATATATTCCTTACCATTAGATCACGAGCTTAATTACCATGCCGCGTGAAACCAGCAACCCGCTAGGCAGGGATCCCTCTTCTCGCTCCGGGCCCATAAACCGTGGGGGTCGCTATCCAATGAACTTTACCAGGCATCTGGTTCTTTCTTCAGGGCCATCTCATCTAAAATGGTCCATTCTTTCCTCTTAAATAAGACATCTCGATGGACTAATGGCTAATCAGCCCATGCTCACACATAACTGTGCTGTCATACATTTGGTATTTTTTTATTTTGGGGGATGCTTGGACTCAGCTATGGCCGTCAAAGGCCCTGACCCGGAGCATCTATT
>143_KAD_NIG [organism=Bos taurus]
CCTTATCAGTATTAAATTTATCAAAAATCCCAATAACTCAACACAGAATTTGCACCCTAACCAAATATTACAAACACCACTAGCTAACATAACACGCCCATACACAGACCACAGAATGAATTACCTACGCAAGGGGTAATGTACATAACATTAATGTAATAAAGACATAATATGTATATAGTACATTAAATTATATGCCCCATGCATATAAGCAAGTACATGACTTCTATAGCAGTACATAATACATATAATTATTGACTGTACATAGTACATTATGTCAAATTCATCCTTGATAGTATATCTATTATATATTCCTTACCATTAGATCACGAGCTTAATTACCATGCCGCGTGAAACCAGCAACCCGCTAGGCAGGGATCCCTCTTCTCGCTCCGGGCCCATAAACCGTGGGGGTCGCTATCCAATGAACTTTACCAGGCATCTGGTTCTTTCTTCAGGGCCATCTCATCTAAAATGGTCCATTCTTTCCTCTTAAATAAGACATCTCGATGGACTAATGGCTAATCAGCCCATGCTCACACATAACTGTGCTGTCATACATTTGGTATTTTTTTATTTTGGGGGATGCTTGGACTCAGCTATGGCCGTCAAAGGCCCCGACCCGGAGCATCTATT
>15_SOK_NIG [organism=Bos taurus]
CCTTATCAGTATTAAATTTATCAAAAATCCCAATAACTCAACACAGAATTTGCACCCTAACCAAATATTACAAACACCACTAGCTAACATAACACGCCCATACACAGACCACAGAATGAATTACCTACGCAAGGGGTAATGTACATAACATTAATGTAATAAAGACATAATATGTATATAGTACATTAAATTATATACCCCATGCATATAAGCAAGTACATGACTTCTATAGCAGTACATAATACATATAATTATTGATTGTACATAGTACATTATGTCAAATTCATCCTTGATAGTATATCTATTATATATCCCTTACCATTAGATCACGAGCTTAATTACCATGCCGCGTGAAACCAGCAACCCGCTAGGCAGGGATCCCTCTTCTCGCTCCGGGCCCATAAACCGTGGGGGTCGCTATCCAATGAACTTTACCAGGCATCTGGTTCTTTCTTCAGGGCCATCTCATCTAAAACGGTCCATTCTTTCCTCTTAAATAAGACATCTCGATGGACTAATGGCTAATCAGCCCATGCTCACACATAACTGTGCTGTCATACATTTGGTATTTTTTTATTTTGGGGGATGCTTGGACTCAGCTATGGCCGTCAAAGGCCCTGACCCGGAGCATCTATT
>151_JOS_NIG [organism=Bos taurus]
CCTTATCAGTATTAAATTTATCAAAAATCCCAATAACTCAACACAGAATTTGCACCCTAACCAAATATTACAAACACCACTAGCTAACATAACACGCCCATACACAGACCACAGAATGAATTATCTACGCAAGGGGTAATGTACATAACATTAATGTAATAAAGACATAATATGTATATAGTACATTAAATTATATGCCCCATGCATATAAGCAAGTACATGACTTCTATAGCAGTACATAATACATACAATTATTGACTGTACATAGTACATTATGTCAAATTCATCCTTGATAGTATATCTATCATATATTCCTTACCATTAGATCACGAGCTTAATTACCATGCCGCGTGAAACCAGCAACCCGCTAGGCAGGGATCCCTCTTCTCGCTCCGGGCCCATAAACCGTGGGGGTCGCTATCCAATGAACTTTACCAGGCATCTGGTTCTTTCTTCAGGGCCATCTCATCTAAAACGGTCCATTCTTTCCTCTTAAATAAGACATCTCGATGGACTAATGGCTAATCAGCCCATGCTCACACATAACTGTGCTGTCATACATTTGGTATTTTTTTATTTTGGGGGATGCTTGGACTCAGCTATGGCCGTCAAAGGCCCTGACCCGGAGCATCTATT
>154_JOS_NIG [organism=Bos taurus]
CCTTATCAGTATTAAATTTATCAAAAATCCCAATAACTCAACACAGAATTTGCACCCTAACCAAATATTACAAACACCACTAGCTAACATAACACGCCCATACACAGACCACAGAATGAATTACCTACGCAAGGGGTAATGTACATAACATTAATGTAATAAAGACATAATATGTATATAGTACATTAAATTATATGCCCCATGCATATAAGCAAGTACATGACTTCTATAGCAGTACATAATACATATAATTATTGACTGTACATAGTACATTATGTCAAATTCATCCTTGATAATATATCTATTATATATTCCTTACCATTAGATCACGAGCTTAATTACCATGCCGCGTGAAACCAGCAACCCGCTAGGCAGGGATCCCTCTTCTCGCTCCGGGCCCATAAACCGTGGGGGTCGCTATCCAATGAACTTTACCAGGCATCTGGTTCTTTCTTCAGGGCCATCTCATCTAAAACGGTCCATTCTTTCCTCTTAAATAAGACATCTCGATGGACTAATGGCTAATCAGCCCATGCTCACACATAACTGTGCTGTCATACATTTGGTATTTTTTTATTTTGGGGGATGCTTGGACTCAGCTATGGCCGTCAAAGGCCCTGACCCGGAGCATCTATT
>17_SOK_NIG [organism=Bos taurus]
CCTTATCAGTATTAAATTTATCAAAAATCCCAATAACTCAACACAGAATTTGCACCCTAACCAAATATTACAAACACCACTAGCTAACATAACACGCCCATACACAGACCACAGAATGAATTACCTACGCAAGGGGTAATGTACATAACATTAATGTAATAAAGACATAATATGTATATAGTACATTAAATTATATACCCCATGCATATAAGCAAGTACATGACTTCTATAGCAGTACATAATACATATAATTATTGATTGTACATAGTACATTATGTCAAATTCATCCTTGATAGTATATCTATTATATATCCCTTACCATTAGATCACGAGCTTAATTACCATGCCGCGTGAAACCAGCAACCCGCTAGGCAGGGATCCCTCTTCTCGCTCCGGGCCCATAAACCGTGGGGGTCGCTATCCAATGAACTTTACCAGGCATCTGGTTCTTTCTTCAGGGCCATCTCATCTAAAACGGTCCATTCTTTCCTCTTAAATAAGACATCTCGATGGACTAATGGCTAATCAGCCCATGCTCACACATAACTGTGCTGTCATACATTTGGTATTTTTTTATTTTGGGGGATGCTTGGACTCAGCTATGGCCGTCAAAGGCCCTGACCCGGAGCATCTATT
>171_JOS_NIG [organism=Bos taurus]
CCTTATCAGTATTAAATTTATCAAAAATCCCAATAACTCAACACAGAATTTGCACCCTAACCAAATATTACAAACACCACTAGCTAACATAACACGCCCATACACAGACCACAGAATGAATTACCTACGCAAGGGGTAATGTACATAACATTAATGTAATAAAGACATAATATGTATATAGTACATTAAATTATATGCCCCATGCATATAAGCAAGTACATGACTTCTATAGCAGTACATAATACATATAATTATTGACTGTACATAGTACATTATGTCAAATTCATCCTTGATAGTATATTTATTATATATTCCTTACCATTAGATCACGAGCTTAATTACCATGCCGCGTGAAACCAGCAACCCGCTAGGCAGGGATCCCTCTTCTCGCTCCGGGCCCATAAACCGTGGGGGTCGCTATCCAATGAACTTTACCAGGCATCTGGTTCTTTCTTCAGGGCCATCTCATCTAAAACGGTCCATTCTTTCCTCTTAAATAAGACATCTCGATGGACTAATGGCTAATCAGCCCATGCTCACACATAACTGTGCTGTCATACATTTGGTATTTTTTTATTTTGGGGGATGCTTGGACTCAGCTATGGCCGTCAAAGGCCCTGACCCGGAGCATCTATT
>195_JOS_NIG [organism=Bos taurus]
CCTTATCAGTATTAAATTTATCAAAAATCCCAATAACTCAACACAGAATTTGCACCCTAACCAAATATTACAAACACCACTAGCTAACATAACACGCCCATACACAGACCACAGAATGAATTACCTACGCAAGGGGTAATGTACATAACATTAATGTAATAAAGACATAATATGTATATAGTACATTAAATTATATACCCCATGCATATAAGCAAGTACATGACTTCTATAGCAGTACATAATACATATAATTATTGACTGTACATAGTACATTATGTCAAATTCATCCTTGATAGTATATCTATTATATATTCCTTACCATTAGATCACGAGCTTAATTACCATGCCGCGTGAAACCAGCAACCCGCTAGGCAGGGATCCCTCTTCTCGCTCCGGGCCCATAAACCGTGGGGGTCGCTATCCAATGAACTTTACCAGGCATCTGGTTCTTTCTTCAGGGCCATCTCATCTAAAACGGTCCATTCTTTCCTCTTAAATAAGACATCTCGATGGACTAATGGCTAATCAGCCCATGCTCACACATAACTGTGCTGTCATACATTTGGTATTTTTTTATTTTGGGGGATGCTTGGACTCAGCTATGGCCGTCAAAGGCCCTGACCCGGAGCATCTATT
>21_SOK_NIG [organism=Bos taurus]
CCTTATCAGTATTAAATTTATCAAAAATCCCAATAACTCAACACAGAATTTGCACCCTAACCAAATATTACAAACACCACTAGCTAACATAACACGCCCATACACAGACCACAGAATGAATTACCTACGCAAGGGGTAATGTACATAACATTAATGTAATAAAGACATAATATGTATATAGTACATTAAATTATATGCCCCATGCATATAAGCAAGTACATGACTTCTATAGCAGTACATAATACATATAATTATTGACTGTACATAGTACATTATGTCAAATTCATCCTTGATAGTATATTTATTATATATTCCTTACCATTAGATCACGAGCTTAATTACCATGCCGCGTGAAACCAGCAACCCGCTAGGCAGGGATCCCTCTTCTCGCTCCGGGCCCATAAACCGTGGGGGTCGCTATCCAATGAACTTTACCAGGCATCTGGTTCTTTCTTCAGGGCCATCTCATCTAAAACGGTCCATTCTTTCCTCTTAAATAAGACATCTCGATGGACTAATGGCTAATCAGCCCATGCTCACACATAACTGTGCTGTCATACATTTGGTATTTTTTTATTTTGGGGGATGCTTGGACTCAGCTATGGCCGTCAAAGGCCCTGACCCGGAGCATCTATT
>269_SOK_NIG [organism=Bos taurus]
CCTTATCAGTATTAAATTTATCAAAAATCCCAATAACTCAACACAGAATTTGCACCCTAACCAAATATTACAAACACCACTAGCTAACATAACACGCCCATACACAGACCACAGAATGAATTACCTACGCAAGGGGTAATGTACATAACATTAATGTAATAAAGACATAATATGTATATAGTACATTAAATTATATACCCCATGCATATAAGCAAGTACATGACTTCTATAGCAGTACATAATACATATAATTATTGACTGTACATAGTACATTATGTCAAATTCATCCTTGATAATATATCTATTATATATTCCTTACCATTAGATCACGAGCTTAATTACCATGCCGCGTGAAACCAGCAACCCGCTAGGCAGGGATCCCTCTTCTCGCTCCGGGCCCATAAACCGTGGGGGTCGCTATCCAATGAACTTTACCAGGCATCTGGTTCTTTCTTCAGGGCCATCTCATCTAAAACGGTCCATTCTTTCCTCTTAAATAAGACATCTCGATGGACTAATGGCTAATCAGCCCATGCTCACACATAACTGTGCTGTCATACATTTGGTATTTTTTTATTTTGGGGGATGCTTGGACTCAGCTATGGCCGTCAAAGGCCCTGACCCGGAGCATCTATT
>276_ZAM_NIG [organism=Bos taurus]
CCTTATCAGTATTAAATTTATCAAAAATCCCAATAACTCAACACAGAATTTGCACCCTAACCAAATATTACAAACACCACTAGCTAACATAACACGCCCATACACAGACCACAGAATGAATTACCTACGCAAGGGGTAATGTACATAACATTAATGTAATAAAGACATAATATGTATATAGTACATTAAATTATATGCCCCATGCATATAAGCAAGTACATGACTTCTATAGCAGTACATAATACATATAATTATTGACTGTACATAGTACATTATGTCAAATTCATCCTTGATAGTATACCTATTATATATTCCTTACCATTAGATCACGAGCTTAATTACCATGCCGCGTGAAACCAGCAACCCGCTAGACAGGGATCCCTCTTCTCGCTCCGGGCCCATAAACCGTGGGGGTCGCTATCCAATGAACTTTACCAGGCATCTGGTTCTTTCTTCAGGGCCATCTCATCTAAAACGGTCCATTCTTTCCTCTTAAATAAGACATCTCGATGGACTAATGGCTAATCAGCCCATGCTCACACATAACTGTGCTGTCATACATTTGGTATTTTTTTATTTTGGGGGATGCTTGGACTCAGCTATGGCCGTCAAAGGCCCCGACCCGGAGCATCTATT
>278_ZAM_NIG [organism=Bos taurus]
CCTTATCAGTATTAAATTTATCAAAAATCCCAATAACTCAACACAGAATTTGCACCCTAACCAAATATTACAAACACCACTAGCTAACATAACACGCCCATACACAGACCACAGAATGAATTACCTACGCAAGGGGTAATGTACATAACATTAATGTAATAAAGACATAATATGTATATAGTACATTAAATTATATACCCCATGCATATAAGCAAGTACATGACTTCTATAGCAGTACATAATACATATAATTATTGACTGTACATAGTACATTATGTCAAATTCATCCTTGATAGTATATCTATTATATATTCCTTACCATTAGATCACGAGCTTAATTACCATGCCGCGTGAAACCAGCAACCCGCTAGGCAGGGATCCCTCTTCTCGCTCCGGGCCCATAAACCGTGGGGGTCGCTATCCAATGAACTTTACCAGGCATCTGGTTCTTTCTTCAGGGCCATCTCATCTAAAACGGTCCATTCTTTCCTCTTAAATAAGACATCTCGATGGACTAATGGCTAATCAGCCCATGCTCACACATAACTGTGCTGTCATACATTTGGTATTTTTTTATTTTGGGGGATGCTTGGACTCAGCTATGGCCGTCAAAGGCCCTGACCCGGAGCATCTATT
>280_ZAM_NIG [organism=Bos taurus]
CCTTATCAGTATTAAATTTATCAAAAATCCCAATAACTCAACACAGAATTTGCACCCTAACCAAATATTACAAACACCACTAGCTAACATAACACGCCCATACACAGACCACAGAATGAATTACCTACGCAAGGGGTAACGTACATAACATTAATGTAATAAAGACATAATATGTATATAGTACATTAAATTATATGCCCCATGCATATAAGCAAGTACATGACTTCTATAGCAGTACATAATACATATAATTATTGACTGTACATAGTACATTATGTCAAATTCATCCTTGATAGTATATCTATTATATATTCCTTACCATTAGATCACGAGCTTAATTACCATGCCGCGTGAAACCAGCAACCCGCTAGGCAGGGATCCCTCTTCTCGCTCCGGGCCCATAAACCGTGGGGGTCGCTATCCAATGAACTTTACCAGGCATCTGGTTCTTTCTTCAGGGCCATCTCATCTAAAACGGTCCATTCTTTCCTCTTAAATAAGACATCTCGATGGACTAATGGCTAATCAGCCCATGCTCACACATAACTGTGCTGTCATACATTTGGTATTTTTTTATTTTGGGGGATGCTTGGACTCAGCTATGGCCGTCAAAGGCCCTGACCCGGAGCATCTATT
>29_SOK_NIG [organism=Bos taurus]
CCTTATCAGTATTAAATTTATCAAAAATCCCAATAACTCAACACAGAATTTGCACCCTAACCAAATATTACAAACACCACTAGCTAACATAACACGCCCATACACAGACCACAGAATGAATTACCTACGCAAGGGGTAATGTACATAACATTAATGTAATAAAGACATAATATGTATATAGTACATTAAATTATATGCCCCATGCATATAAGCAAGTACATGACTTCTATAGCAGTACATAATACATATAATTATTGACTGTACATAGTACATTATGTCAAATTCATCCTTGATAGTATATCTATTATATATTCCTTACCATTAGATCACGAGCTTAATTACCATGCCGCGTGAAACCAGCAACCCGCTAGGCAGGGATCCCTCTTCTCGCTCCGGGCCCATAAACTGTGGGGGTCGCTATCCAATGAACTTTACCAGGCATCTGGTTCTTTCTTCAGGGCCATCTCATCTAAAACGGTCCATTCTTTCCTCTTAAATAAGACATCTCGATGGACTAATGGCTAATCAGCCCATGCTCACACATAACTGTGCTGTCATACATTTGGTATTTTTTTATTTTGGGGGATGCTTGGACTCAGCTATGGCCGTCAAAGGCCCTGACCCGGAGCATCTATT
>3_SOK_NIG [organism=Bos taurus]
CCTTATCAGTATTAAATTTATCAAAAATCCCAATAACTCAACACAGAATTTGCACCCTAACCAAATATTACAAACACCACTAGCTAACATAACACGCCCATACACAGACCACAGAATGAATTACCTACGCAAGGGGTAATGTACATAACATTAATGTAATAAAGACATAATATGTATATAGTACATTAAATTATATACCCCATGCATATAAGCAAGTACATGACTTCTATAGCAGTACATAATACATATAATTATTGACTGTACATAGTACATTATGTCAAATTCATCCTTGATAGTATATCTATTATATATTCCTTACCATTAGATCACGAGCTTAATTACCATGCCGCGTGAAACCAGCAACCCGCTAGGCAGGGATCCCTCTTCTCGCTCCGGGCCCATAAACCGTGGGGGTCGCTATCCAATGAACTTTACCAGGCATCTGGTTCTTTCTTCAGGGCCATCTCATCTAAAACGGTCCATTCTTTCCTCTTAAATAAGACATCTCGATGGACTAATGGCTAATCAGCCCATGCTCACACATAACTGTGCTGTCATACATTTGGTATTTTTTTATTTTGGGGGATGCTTGGACTCAGCTATGGCCGTCAAAGGCCCTGACCCGGAGCATCTATT
>32_KAT_NIG [organism=Bos taurus]
CCTTATCAGTATTAAATTTATCAAAAATCCCAATAACTCAACACAGAATTTGCACCCTAACCAAATATTACAAACACCACTAGCTAACATAACACGCCCATACACAGACCACAGAATGAATTACCTACGCAAGGGGTAATGTACATAACATTAATGTAATAAAGACATAATATGTATATAGTACATTAAATTATATGCCCCATGCATATAAGCAAGTACATGACTTCTATAGCAGTACATAATACATATAATTATTGACTGTACATAGTACATTATGTCAAATTCATCCTTGATAGTATATCTATTATATATCCCTTACCATTAGATCACGAGCTTAATTACCATGCCGCGTGAAACCAGCAACCCGCTAGGCAGGGATCCCTCTTCTCGCTCCGGGCCCATAAACCGTGGGGGTCGCTATCCAATGAACTTTACCAGGCATCTGGTTCTTTCTTCAGGGCCATCTCATCTAAAACGGTCCATTCTTTCCTCTTAAATAAGACATCTCGATGGACTAATGGCTAATCAGCCCATGCTCACACATAACTGTGCTGTCATACATTTGGTATTTTTTTATTTTGGGGGATGCTTGGACTCAGCTATGGCCGTCAAAGGCCCTGACCCGGAGCATCTATT
>34_KAT_NIG [organism=Bos taurus]
CCTTATCAGTATTAAATTTATCAAAAATCCCAATAACTCAACACAGAATTTGCACCCTAACCAAATATTACAAACACCACTAGCTAACATAACACGCCCATACACAGACCACAGAATGAATTACCTACGCAAGGGGTAATGTACATAACATTAATGTAATAAAGACATAATATGTATATAGTACATTAAATTATATACCCCATGCATATAAGCAAGTACATGACTTCTATAGCAGTACATAATACATATAATTATTGACTGTACATAGTACATTATGTCAAATTCATCCTTGATAGTATATCTATTATATATTCCTTACCATTAGATCACGAGCTTAATTACCATGCCGCGTGAAACCAGCAACCCGCTAGGCAGGGATCCCTCTTCTCGCTCCGGGCCCATAAACCGTGGGGGTCGCTATCCAATGAACTTTACCAGGCATCTGGTTCTTTCTTCAGGGCCATCTCATCTAAAACGGTCCATTCTTTCCTCTTAAATAAGACATCTCGATGGACTAATGGCTAATCAGCCCATGCTCACACATAACTGTGCTGTCATACATTTGGTATTTTTTTATTTTGGGGGATGCTTGGACTCAGCTATGGCCGTCAAAGGCCCCGACCCGGAGCATCTATT
>37_KAT_NIG [organism=Bos taurus]
CCTTATCAGTATTAAATTTATCAAAAATCCCAATAACTCAACACAGAATTTGCACCCTAACCAAATATTACAAACACCACTAGCTAACATAACACGCCCATACACAGACCACAGAATGAATTACCTACGCAAGGGGTAATGTACATAACATTAATGTAATAAAGACATAATATGTATATAGTACATTAAATTATATGCCCCATGCATATAAGCAAGTACATGACTTCTATAGCAGTACATAATACATATAATTATTGACTGTACATAGTACATTATGTCAAATTCATCCTTGATAGTATATCTATTATATATTCCTTACCATTAGATCACGAGCTTAATTACCATGCCGCGTGAAACCAGCAACCCGCTAGGCAGGGATCCCTCTTCTCGCTCCGGGCCCATAAACCGTGGGGGTCGCTATCCAATGAATTTTACCAGGCATCTGGTTCTTTCTTCAGGGCCATCTCATCTAAAACGGTCCATTCTTTCCTCTTAAATAAGACATCTCGATGGACTAATGGCTAATCAGCCCATGCTCACACATAACTGTGCTGTCATACATTTGGTATTTTTTTATTTTGGGGGATGCTTGGACTCAGCTATGGCCGTCAAAGGCCCTGACCCGGAGCATCTATT
>39_KAT_NIG [organism=Bos taurus]
CCTTATCAGTATTAAATTTATCAAAAATCCCAATAACTCAACACAGAATTTGCACCCTAACCAAATATTACAAACACCACTAGCTAACATAACACACCCATACACAGACCACAGAATGAATTACCTACGCAAGGGGTAATGTACATAACATTAATGTAATAAAGACATAATATGTATATAGTACATTAAATTATATGCCCCATGCATATAAGCAAGTACATGACTTCTATAGCAGTACATAATACATATAATTATTGACTGTACATAGTACATTATGTCAAATTCATCCTTGATAGTATATCTATTATATATTCCTTACCATTAGATCACGAGCTTAATTACCATGCCGCGTGAAACCAGCAACCCGCTAGACAGGGATCCCTCTTCTCGCTCCGGGCCCATAAACCGTGGGGGTCGCTATTCAATGAACTTTACCAGGCATCTGGTTCTTTCTTCAGGGCCATCTCATCTAAAACGGTCCATTCTTTCCTCTTAAATAAGACATCTCGATGGACTAATGGCTAATCAGCCCATGCTCACACATAACTGTGCTGTCATACATTTGGTATTTTTTTATTTTGGGGGATGCTTGGACTCAGCTATGGCCGTCAAAGGCCCTGACCCGGAGCATCTATT
>4_SOK_NIG [organism=Bos taurus]
CCTTATCAGTATTAAATTTATCAAAAATCCCAATAACTCAACACAGAATTTGCACCCTAACCAAATATTACAAACACCACTAGCTAACATAACACGCCCATACACAGACCACAGAATGAATTACCTACGCAAGGGGTAATGTACATAACATTAATGTAATAAAGACATAATATGTATATAGTACATTAAATTATATGCCCCATGCATATAAGCAAGTACATGACTTCTATAGCAGTACATAATACATATAATTATTGACTGTACATAGTACATTATGTCAAATTCATCCTTGATAGTATATCTATTATATATTCCTTACCATTAGATCACGAGCTTAATTACCATGCCGCGTGAAACCAGCAACCCGCTAGGCAGGGATCCCTCTTCTCGCTCCGGGCCCATAAACCGTGGGGGTCGCTATCCAATGAACTTTACCAGGCATCTGGTTCTTTCTTCAGGGCCATCTCATCTAAAACGGTCCATTCTTTCCTCTTAAATAAGACATCTCGATGGACTAATGGCTAATCAGCCCATGCTCACACATAACTGTGCTGTCATACATTTGGTATTTTTTTATTTTGGGGGATGCTTGGACTCAGCTATGGCCGTCAAAGGCCCTGACCCGGAGCATCTATT
>44_SOK_NIG [organism=Bos taurus]
CCTTATCAGTATTAAATTTATCAAAAATCCCAATAACTCAACACAGAATTTGCACCCTAACCAAATATTACAAACACCACTAGCTAACATAACACGCCCATACACAGACCACAGAATGAATTACCTACGCAAGGGGTAATGTACATAACATTAATGTAATAAAGACATAATATGTATATAGTACATTAAATTATATGCCCCATGCATATAAGCAAGTACATGACTTCTATAGCAGTACATAATACATATAATTATTGACTGTACATAGTACATTATGTCAAATTCATCCTTGATAGTATATCTATTATACATTCCTTACCATTAGATCACGAGCTTAATTACCATGCCGCGTGAAACCAGCAACCCGCTAGGCAGGGATCCCTCTTCTCGCTCCGGGCCCATAAACCGTGGGGGTCGCTATCCAATGAACTTTACCAGGCATCTGGTTCTTTCTTCAGGGCCATCTCATCTAAAACGGTCCATTCTTTCCTCTTAAATAAGACATCTCGATGGACTAATGGCTAATCAGCCCATGCTCACACATAACTGTGCTGTCATACATTTGGTATTTTTTTATTTTGGGGGATGCTTGGACTCAGCTATGGCCGTCAAAGGCCCTGACCCGGAGCATCTATT
>5_SOK_NIG [organism=Bos taurus]
CCTTATCAGTATTAAATTTATCAAAAATCCCAATAACTCAACACAGAATTTGCACCCTAACCAAATATTACAAACACCACTAGCTAACATAACACGCCCATACACAGACCACAGAATGAATTACCTACGCAAGGGGTAATGTACATAACATTAATGTAATAAAGACATAATATGTATATAGTACATTAAATTATATGCCCCATGCATATAAGCAAGTACATGACTTCTATAGCAGTACATAATACATATAATTATTGACTGTACATAGTACATTATGTCAAATTCATCCTTGATAGTATATCTATTATATATTCCTTACCATTAGATCACGAGCTTAATTACCATGCCGCGTGAAACCAGCAACCCGCTAGGCAGGGATCCCTCTTCTCGCTCCGGGCCCATAAACCGTGGGGGTCGCTATCCAATGAACTTTACCAGGCATCTGGTTCTTTCTTCAGGGCCATCTCATCTAAAACGGTCCATTCTTTCCTCTTAAATAAGACATCTCGATGGACTAATGGCTAATCAGCCCATGCTCACACATAACTGTGCTGTCATACATTTGGTATTTTTTTATTTTGGGGGATGCTTGGACTCAGCTATGGCCGTCAAAGGCCCTGACCCGGAGCATCTATT
>52_TAR_NIG [organism=Bos taurus]
CCTTATCAGTATTAAATTTATCAAAAATCCCAATAACTCAACACAGAATTTGCACCCTAACCAAATATTACAAACACCACTAGCTAACATAACACGCCCATACACAGACCACAGAATGAATTACCTACGCAAGGGGTAATGTACATAACATTAATGTAATAAAGACATAATATGTATATAGTACATTAAATTATATGCCCCATGCATATAAGCAAGTACATGACTTCTATAACAGTACATAATACATATAATTATTGACCGTACATAGTACATTATGTCAAATTCATCCTTGATAGTATATCTATTATATATTCCTTACCATTAGATCACGAGCTTAATTACCATGCCGCGTGAAACCAGCAACCCGCTAGGCAGGGATCCCTCTTCTCGCTCCGGGCCCATAAACCGTGGGGGTCGCTATCTAATGAACTTTACCAGGCATCTGGTTCTTTCTTCAGGGCCATCTCATCTAAAACGGTCCATTCTTTCCTCTTAAATAAGACATCTCGATGGACTAATGGCTAATCAGCCCATGCTCACACATAACTGTGCTGTCATACATTTGGTATTTTTTTATTTTGGGGGATGCTTGGACTCAGCTATGGCCGTCAAAGGCCCTGACCCGGAGCATCTATT
>53_TAR_NIG [organism=Bos taurus]
CCTTATCAGTATTAAATTTATCAAAAATCCCAATAACTCAACACAGAATTTGCACCCTAACCAAATATTACAAACACCACTAGCTAACATAACACGCCCATACACAGACCACAGAATGAATTACCTACGCAAGGGGTAATGTACATAACATTAATGTAATAAAGACATAATATGTATATAGTACATTAAATTATATGCCCCATGCATATAAGCAAGTACATGACTCCTATAGCAGTACATAATACATATAATTATTGACTGTACATAGTACATTATGTCAAATTCATCCTTGATAGTATATCTATTATATATTCCTTACCATTAGATCACGAGCTTAATTACCATGCCGCGTGAAACCAGCAACCCGCTAGGCAGGGATCCCTCTTCTCGCTCCGGGCCCATAAACCGTGGGGGTCGCTATCCAATGAACTTTACCAGGCATCTGGTTCTTTCTTCAGGGCCATCTCATCTAAAACGGTCCATTCTTTCCTCTTAAATAAGACATCTCGATGGACTAATGGCTAATCAGCCCATGCTCACACATAACTGTGCTGTCATACATTTGGTATTTTTTTATTTTGGGGGATGCTTGGACTCAGCTATGGCCGTCAAAGGCCCTGACCCGGAGCATCTATT
>55_TAR_NIG [organism=Bos taurus]
CCTTATCAGTATTAAATTTATCAAAAATCCCAATAACTCAACACAGAATTTGCACCCTAACCAAATATTACAAACACCACTAGCTAACATAACACGCCCATACACAGACCACAGAATGAATTACCTACGCAAGGGGTAATGTACATAACATTAATGTAATAAAGACATAATATGTATATAGTACATTAAATTATATACCCCATGCATATAAGCAAGTACATGACTTCTATAGCAGTACATAATACATATAATTATTGACTGTACATAGTACATTATGTCAAATTCATCCTTGATAGTATATCTATTACATATTCCTTACCATTAGATCACGAGCTTAATTACCATGCCGCGTGAAACCAGCAACCCGCTAGGCAGGGATCCCTCTTCTCGCTCCGGGCCCATAAACCGTGGGGGTCGCTATCCAATGAACTTTACCAGGCATCTGGTTCTTTCTTCAGGGCCATCTCATCTAAAACGGTCCATTCTTTCCTCTTAAATAAGACATCTCGATGGACTAATGGCTAATCAGCCCATGCTCACACATAACTGTGCTGTCATACATTTGGTATTTTTTTATTTTGGGGGATGCTTGGACTCAGCTATGGCCGTCAAAGGCCCTGACCCGGAGCATCTATT
>57_TAR_NIG [organism=Bos taurus]
CCTTATCAGTATTAAATTTATCAAAAATCCCAATAACTCAACACAGAATTTGCACCCTAACCAAATATTACAAACACCACTAGCTAACATAACACGCCCATACACAGACCACAGAATGAATTACCTACGCAAAGGGTAATGTACATAACATTAATGTAATAAAGACATAATATGTATATAGTACATTAAATTATATACCCCATGCATATAAGCAAGTACATGACTTCTATAGCAGTACATAATACATATAATTATTGACTGTACATAGTACATTATGTCAAATTCATCCTTGATAGTATATCTATTATATATTTCTTACCATTAGATCACGAGCTTAATTACCATGCCGCGTGAAACCAGCAACCCGCTAGGCAGGGATCCCTCTTCTCGCTCCGGGCCCATAAACCGTGGGGGTCGCTATCCAATGAACTTTACCAGGCATCTGGTTCTTTCTTCAGGGCCATCTCATCTAAAACGGTCCATTCTTTCCTCTTAAATAAGACATCTCGATGGACTAATGGCTAATCAGCCCATGCTCACACATAACTGTGCTGTCATACATTTGGTATTTTTTTATTTTGGGGGATGCTTGGACTCAGCTATGGCCGTCAAAGGCCCTGACCCGGAGCATCTATT
>58_TAR_NIG [organism=Bos taurus]
CCTTATCAGTATTAAATTTATCAAAAATCCCAATAACTCAACACAGAATTTGCACCCTAACCAAATATTACAAACACCACTAGCTAACATAACACGCCCATACACAGACCACAGAATGAATTACCTACGCAAGGGGTAATGTACATAACATTAATGTAATAAAGACATAATATGTATATAGTACATTAAATTATATACCCCATGCATATAAGCAAGTACATGACTTCTATAGCAGTACATAATACATATAATTATTGACTGTACATAGTACATTATGTCAAATTCATCCTTGATAGTATATCTATTATATATTCCTTACCATTAGATCACGAGCTTAATTACCATGCCGCGTGAAACCAGCAACCCGCTAGGCAGGGATCCCTCTTCTCGCTCCGGGCCCATAAACCGTGGGGGTCGCTATCTAATGAACTTTACCAGGCATCTGGTTCTTTCTTCAGGGCCATCTCATCTAAAACGGTCCATTCTTTCCTCTTAAATAAGACATCTCGATGGACTAATGGCTAATCAGCCCATGCTCACACATAACTGTGCTGTCATACATTTGGTATTTTTTTATTTTGGGGGATGCTTGGACTCAGCTATGGCCGTCAAAGGCCCTGACCCGGAGCATCTATT
>59_TAR_NIG [organism=Bos taurus]
CCTTATCAGTATTAAATTTATCAAAAATCCCAATAACTCAACACAGAATTTGCACCCTAACCAAATATTACAAACACCACTAGCTAACATAACACGCCCATACACAGACCACAGAATGAATTACCTACGCAAGGGGTAATGTACATAACATTAATGTAATAAAGACATAATATGTATATAGTACATTAAATTATATGCCCCATGCATATAAGCAAGTACATGACTTCTATAGCAGTACATAATACATATAATTATTGACTGTACATAGTACATTATGTCAAACTCATCCTTGACAGTATATCTATTATATATTCCTTACCATTAGATCACGAGCTTAATTACCATGCCGCGTGAAACCAGCAACCCGCTAGGCAGGGATCCCTCTTCTCGCTCCGGGCCCATAAACCGTGGGGGTCGCTATCCAATGAACTTTACCAGGCATCTGGTTCTTTCTTCAGGGCCATCTCATCTAAAACGGTCCATTCTTTCCTCTTAAATAAGACATCTCGATGGACTAATGGCTAATCAGCCCATGCTCACACATAACTGTGCTGTCATACATTTGGTATTTTTTTATTTTGGGGGATGCTTGGACTCAGCTATGGCCGTCAAAGGCCCTGACCCGGAGCATCTATT
>6_SOK_NIG [organism=Bos taurus]
CCTTATCAGTATTAAATTTATCAAAAATCCCAATAACTCAACACAGAATTTGCACCCTAACCAAATATTACAAACACCACTAGCTAACATAACACGCCCATACACAGACCACAGAATGAATTACCTACGCAAGGGGTAATGTACATAACATTAATGTAATAAAGACATAATATGTATATAGTACATTAAATTATATGCCCCATGCATATAAGCAAGTACATGACTTCTATAGCAGTACATAATACATATAATTATTGACTGTACATAGTACATTATGTCAAATTCATCCTTGATAGTATATCTATTATATATTCCTTACCATTAGATCACGAGCTTAATTACCATGCCGCGTGAAACCAGCAACCCGCTAGGCAGGGATCCCTCTTCTCGCTCCGGGCCCATAAACCGTGGGGGTCGCTATCCAATGAACTTTACCAGGCATCTGGTTCTTTCTTCAGGGCCATCTCATCTAAAATGGTCCATTCTTTCCTCTTAAATAAGACATCTCGATGGACTAATGGCTAATCAGCCCATGCTCACACATAACTGTGCTGTCATACATTTGGTATTTTTTTATTTTGGGGGATGCTTGGACTCAGCTATGGCCGTCAAAGGCCCTGACCCGGAGCATCTATT
>61_TAR_NIG [organism=Bos taurus]
CCTTATCAGTATTAAATTTATCAAAAATCCCAATAACTCAACACAGAATTTGCACCCTAACCAAATATTACAAACACCACTAGCTAACATAACACGCCCATACACAGACCACAGAATGAATTACCTACGCAAGGGGTAATGTACATAACATTAATGTAATAAAGACATAATATGTATATAGTACATTAAATTATATGCCCCATGCATATAAGCAAGTACATGACTTCTATAACAGTACATAATACATATAATTATTGACTGTACATAGTACATTATGTCAAATTCATCCTTGATAGTATATCTATTATATATTCCTTACCATTAGATCACGAGCTTAATTACCATGCCGCGTGAAACCAGCAACCCGCTAGGCAGGGATCCCTCTTCTCGCTCCGGGCCCATAAACCGTGGGGGTCGCTATCCAATGAACTTTACCAGGCATCTGGTTCTTTCTTCAGGGCCATCTCATCTAAAACGGTCCATTCTTTCCTCTTAAATAAGACATCTCGATGGACTAATGGCTAATCAGCCCATGCTCACACATAACTGTGCTGTCATACATTTGGTATTTTTTTATTTTGGGGGATGCTTGGACTCAGCTATGGCCGTCAAAGGCCCTGACCCGGAGCATCTATT
>64_TAR_NIG [organism=Bos taurus]
CCTTATCAGTATTAAATTTATCAAAAATCCCAATAACTCAACACAGAATTTGCACCCTAACCAAATATTACAAACACCACTAGCTAACATAACACGCCCATACACAGACCACAGAATGAATTACCTACGCAAGGGGTAATGTACATAACATTAATGTAATAAAGACATAATATGTATATAGTACATTAAATTATATGCCCCATGCATATAAGCAAGTACATGACTTCTATAGCAGTACATAATACATATAATTATTGACTGTACATAGTACATTATGTCAAATTCATCCTTGATAGTATATCTATTATATATTCCTTACCATTAGATCACGAGCTTAATTACCATGCCGCGTGAAACCAGCAACCCGCTAGGCAGGGATCCCTCTTCTCGCTCCGGGCCCATAAACTGTGGGGGTCGCTATCCAATGAACTTTACCAGGCATCTGGTTCTTTCTTCAGGGCCATCTCATCTAAAACGGTCCATTCTTTCCTCTTAAATAAGACATCTCGATGGACTAATGGCTAATCAGCCCATGCTCACACATAACTGTGCTGTCATACATTTGGTATTTTTTTATTTTGGGGGATGCTTGGACTCAGCTATGGCCGTCAAAGGCCCTGACCCGGAGCATCTATT
>69_TAR_NIG [organism=Bos taurus]
CCTTATCAGTATTAAATTTATCAAAAATCCCAATAACTCAACACAGAATTTGCACCCTAACCAAATATTACAAACACCACTAGCTAACATAACACGCCCATACACAGACCACAGAATGAATTACCTACGCAAGGGGTAATGTACATAACATTAATGTAATAAAGACATAATATGTATATAGTACATTAAATTATATGCCCCATGCATATAAGCAAGTACATGACTTCTATGGCAGTACATAATACATATAATTATTGACTGTACATAGTACATTATGTCAAATTCATCCTTGATAGTATATCTATTATATATTCCTTACCATTAGATCACGAGCTTAATTACCATGCCGCGTGAAACCAGCAACCCGCTAGGCAGGGATCCCTCTTCTCGCTCCGGGCCCATAAACCGTGGGGGTCGCTATCCAATGAACTTTACCAGGCATCTGGTTCTTTCTTCAGGGCCATCTCATCTAAAACGGTCCATTCTTTCCTCTTAAATAAGACATCTCGATGGACTAATGGCTAATCAGCCCATGCTCACACATAACTGTGCTGTCATACATTTGGTATTTTTTTATTTTGGGGGATGCTTGGACTCAGCTATGGCCGTCAAAGGCCCTGACCCGGAGCATCTATT
>7_SOK_NIG [organism=Bos taurus]
CCTTATCAGTATTAAATTTATCAAAAATCCCAATAACTCAACACAGAATTTGCACCCTAACCAAATATTACAAACACCACTAGCTAACATAACACGCCCATACACAGACCACAGAATGAATTACCTACGCAAGGGGTAATGTACATAACATTAATGTAATAAAGACATAATATGTATATAGTACATTAAATTATATGCCCCATGCATATAAGCAAGTACATGACTTCTATAACAGTACATAATACATATAATTATTGACTGTACATAGTACATTATGTCAAATTCATCCTTGATAGTATATCTATTATATATTCCTTACCATTAGATCACGAGCTTAATTACCATGCCGCGTGAAACCAGCAACCCGCTAGGCAGGGATCCCTCTTCTCGCTCCGGGCCCATAAATCGTGGGGGTCGCTATCCAATGAACTTTACCAGGCATCTGGTTCTTTCTTCAGGGCCATCTCATCTAAAACGGTCCATTCTTTCCTCTTAAATAAGACATCTCGATGGACTAATGGCTAATCAGCCCATGCTCACACATAACTGTGCTGTCATACATTTGGTATTTTTTTATTTTGGGGGATGCTTGGACTCAGCTATGGCCGTCAAAGGCCCTGACCCGGAGCATCTATT
>70_TAR_NIG [organism=Bos taurus]
CCTTATCAGTATTAAATTTATCAAAAATCCCAATAACTCAACACAGAATTTGCACCCTAACCAAATATTACAAACACCACTAGCTAACATAACACGCCCATACACAGACCACAGAATGAATTACCTACGCAAGGGGTAATGTACATAACATTAATGTAATAAAGACATAATATGTATATAGTACATTAAATTATATGCCCCATGCATATAAGCAAGTACATGACTTCTATAGCAGTACATAATACATATAATTATTGACTGTACATAGTACATTATGTCAAATTCATCCTTGATAGTATATCTATTATATATTCCTTACCATTAGATCACGAGCTTAATTACCATGCCGCGTGAAACCAGCAACCCGCTGGGCAGGGATCCCTCTTCTCGCTCCGGGCCCATAAACCGTGGGGGTCGCTATCCAATGAACTTTACCAGGCATCTGGTTCTTTCTTCAGGGCCATCTCATCTAAAACGGTCCATTCTTTCCTCTTAAATAAGACATCTCGATGGACTAATGGCTAATCAGCCCATGCTCACACATAACTGTGCTGTCATACATTTGGTATTTTTTTATTTTGGGGGATGCTTGGACTCAGCTATGGCCGTCAAAGGCCCTGACCCGGAGCATCTATT
>71_TAR_NIG [organism=Bos taurus]
CCTTATCAGTATTAAATTTATCAAAAATCCCAATAACTCAACACAGAATTTGCACCCTAACCAAATATTACAAACACCACTAGCTAACATAACACACCCATACACAGACCACAGAATGAATTACCTACGCAAGGGGTAATGTACATAACATTAATGTAATAAAGACATAATATGTATATAGTACATTAAATTATATGCCCCATGCATATAAGCAAGTACATGACCTCTATAGCAGTACATAATACATATAATTATTGACTGTACATAGTACATTATGTCAAATTCATCCTTGATAGTATATCTATTATATATTCCTTACCATTAGATCACGAGCTTAATTACCATGCCGCGTGAAACCAGCAACCCGCTAGACAGGGATCCCTCTTCTCGCTCCGGGCCCATAAACCGTGGGGGTCGCTATCCAATGAACTTTACCAGGCATCTGGTTCTTTCTTCAGGGCCATCTCATCTAAAACGGTCCATTCTTTCCTCTTAAATAAGACATCTCGATGGACTAATGGCTAATCAGCCCATGCTCACACATAACTGTGCTGTCATACATTTGGTATTTTTTTATTTTGGGGGATGCTTGGACTCAGCTATGGCCGTCAAAGGCCCTGACCCGGAGCATCTATT
>72_TAR_NIG [organism=Bos taurus]
CCTTATCAGTATTAAATTTATCAAAAATCCCAATAACTCAACACAGAATTTGCACCCTAACCAAATATTACAAACACCACTAGCTAACATAACACGCCCATACACAGACCACAGAATGAATTACCTACGCAAGGGGTAATGTACATAACATTAATGTAATAAAGACATAATATGTATATAGTACATTAAATTATATGCCCCATGCATATAAGCAAGTACATGACTTCTATAGCAGTACATAATACATATAATTATTGACTGTACATAGTACATTATGTCAAATTCATCCTTGATAGTATATCTATTATATATTCCTTACCATTAGATCACGAGCTTAATTACCATGCCGCGTGAAACCAGCAACCCGCTAGGCAGGGATCCCTCTTCTCGCTCCGGGCCCATAAACCGTGGGGGTCGCTATCCAATGAACTTTACCAGGCATCTGGTTCTTTCTTCAGGGCCATCTCATCTAAAACGGTCCATTCTTTCCTCTTAAATAAGACATCTCGATGGACTAATGGCTAATCAGCCCATGCTCACACATAACTGTGCTGTCATACATTTGGTATTTTTTTATTTTGGGGGATGCTTGGACTCAGCTATGGCCGTCAAAGGCCCTGACCCGGAGCATCTATT
>8_SOK_NIG [organism=Bos taurus]
CCTTATCAGTATTAAATTTATCAAAAATCCCAATAACTCAACACAGAATTTGCACCCTAACCAAATATTACAAACACCACTAGCTAACATAACACGCCCATACACAGACCACAGAATGAATTACCTACGCAAGGGGTAATGTACATAACATTAATGTAATAAAGACATAATATGTATATAGTACATTAAATTATATGCCCCATGCATATAAGCAAGTACATGACTTCTATAGCAGTACATAATACATATAATTATTGACTGTACATAGTACATTATGTCAAATTCATCCTTGATAGTATATCTATTATATATTCCTTACCATTAGATCACGAGCTTAATTACCATGCCGCGTGAAACCAGCAACCCGCTAGGCAGGGATCCCTCTTCTCGCTCCGGGCCCATAAACCGTGGGGGTCGCTATCCAATGAACTTTACCAGGCATCTGGTTCTTTCTTCAGGGCCATCTCATCTAAAACGGTCCATTCTTTCCTCTTAAATAAGACATCTCGATGGACTAATGGCTAATCAGCCCATGCTCACACATAACTGTGCTGTCATACATTTGGTATTTTTTTATTTTGGGGGATGCTTGGACTCAGCTATGGCCGTCAAAGGCCCCGACCCGGAGCATCTATT
>87_TAR_NIG [organism=Bos taurus]
CCTTATCAGTATTAAATTTATCAAAAATCCCAATAACTCAACACAGAATTTGCACCCTAACCAAATATTACAAACACCACTAGCTAACATAACACGCCCATACACAGACCACAGAATGAATTACCTACGCAAGGGGTAATGTACATAACATTAATGTAATAAAGACATAATATGTATATAGTACATTAAATTATATGCCCCATGCATATAAGCAAGTACATGACTTCTATAGCAGTACATAATACATATAATTATTGACTGTACATAGTACATTATGTCAAATTCATCCTTGATAATATATCTATTATATATTCCTTACCATTAGATCACGAGCTTAATTACCATGCCGCGTGAAACCAGCAACCCGCTAGGCAGGGATCCCTCTTCTCGCTCCGGGCCCATAAACCGTGGGGGTCGCTATCCAATGAACTTTACCAGGCATCTGGTTCTTTCTTCAGGGCCATCTCATCTAAAACGGTCCATTCTTTCCTCTTAAATAAGACATCTCGATGGACTAATGGCTAATCAGCCCATGCTCACACATAACTGTGCTGTCATACATTTGGTATTTTTTTATTTTGGGGGATGCTTGGACTCAGCTATGGCCGTCAAAGGCCCTGACCCGGAGCATCTATT
>88_TAR_NIG [organism=Bos taurus]
CCTTATCAGTATTAAATTTATCAAAAATCCCAATAACTCAACACAGAATTTGCACCCTAACCAAATATTACAAACACCACTAGCTAACATAACACGCCCATACACAGACCACAGAATGAATTACCTATGCAAGGGGTAATGTACATAACATTAATGTAATAAAGACATAATATGTATATAGTACATTAAATTATATGCCCCATGCATATAAGCAAGTACATGACTTCTATAGCAGTACATAACACATATAATTATTGACTGTACATAGTACATTATGTCAAATTCATCCTTGATAGTATATCTATTATATATTTCTTACCATTAGATCACGAGCTTAATTACCATGCCGCGTGAAACCAGCAACCCGCTAGGCAGGGATCCCTCTTCTCGCTCCGGGCCCATAAACCGTGGGGGTCGCTATCCAATGAACTTTACCAGGCATCTGGTTCTTTCTTCAGGGCCATCTCATCTAAAACGGTCCATTCTTTCCTCTTAAATAAGACATCTCGATGGACTAATGGCTAATCAGCCCATGCTCACACATAACTGTGCTGTCATACATTTGGTATTTTTTTATTTTGGGGGATGCTTGGACTCAGCTATGGCCGTCAAAGGCCCTGACCCGGAGCATCTATT
>9_SOK_NIG [organism=Bos taurus]
CCTTATCAGTATTAAATTTATCAAAAATCCCAATAACTCAACACAGAATTTGCACCCTAACCAAATATTACAAACACCACTAGCTAACATAACACGCCCATACACAGACCACAGAATGAATTACCTACGCAAGGGGTAATGTACATAACATTAATGTAATAAAGACATAATATGTATATAGTACATTAAATTATATGCCCCATGCATATAAGCAAGTACATGACTTCTATAGCAGTACATAATACATATAATTATTGACTGTACATAGTACATTATGTCAAATTCATCCTTGATAGTATATCTATTATATATTCCTTACCATTAGATCACGAGCTTAATTACCATGCCGCGTGAAACCAGCAACCCGCTGGGCAGGGATCCCTCTTCTCGCTCCGGGCCCATAAACCGTGGGGGTCGCTATCCAATGAACTTTACCAGGCATCTGGTTCTTTCTTCAGGGCCATCTCATCTAAAACGGTCCATTCTTTCCTCTTAAATAAGACATCTCGATGGACTAATGGCTAATCAGCCCATGCTCACACATAACTGTGCTGTCATACATTTGGTATTTTTTTATTTTGGGGGATGCTTGGACTCAGCTATGGCCGTCAAAGGCCCTGACCCGGAGCATCTATT
>90_TAR_NIG [organism=Bos taurus]
CCTTATCAGTATTAAATTTATCAAAAATCCCAATAACTCAACACAGAATTTGCACCCTAACCAAATATTACAAACACCACTAGCTAACATAACACGCCCATACACAGACCACAGAATGAATTACCTACGCAAGGGGTAATGTACATAACATTAATGTAATAAAGACATAATATGTATATAGTACATTAAATTATATACCCCATGCATATAAGCAAGTACATGACTTCTATAGCAGTACATAATACATATAATTATTGACTGTACATAGTACATTATGTCAAATTCATCCTTGATAGTATATCTATTATATATTCCTTACCATTAGATCACGAGCTTAATTACCATGCCGCGTGAAACCAGCAACCCGCTAGGCAGGGATCCCTCTTCTCGCTCCGGGCCCATAAACCGTGGGGGTCGCTATCCAATGAACTTTACCAGGCATCTGGTTCTTTCTTCAGGGCCATCTCATCTAAAACGGTCCATTCTTTCCTCTTAAATAAGACATCTCGATGGACTAATGGCTAATCAGCCCATGCTCACACATAACTGTGCTGTCATACATTTGGTATTTTTTTATTTTGGGGGATGCTTGGACTCAGCTATGGCCGTCAAAGGCCCCAACCCGGAGCATCTATT
>91_TAR_NIG [organism=Bos taurus]
CCTTATCAGTATTAAATTTATCAAAAATCCCAATAACTCAACACAGAATTTGCACCCTAACCAAATATTACAAACACCACTAGCTAACATAACACGCCCATACACAGACCACAAAATGAATTACCTACGCAAGGGGTAATGTACATAACATTAATGTAATAAAGACATAATATGTATATAGTACATTAAATTATATGCCCCATGCATATAAGCAAGTACATGACTTCTATAGCAGTACATAATACATATAATTATTGACTGTACATAGTACATTATGTCAAATTCATCCTTGATAGTATATCTATTATATATTCCTTACCATTAGATCACGAGCTTAATTACCATGCCGCGTGAAACCAGCAACCCGCTAGGCAGGGATCCCTCTTCTCGCTCCGGGCCCATAAACCGTGGGGGTCGCTATCCAATGAACTTTACCAGGCATCTGGTTCTTTCTTCAGGGCCATCTCATCTAAAACGGTCCATTCTTTCCTCTTAAATAAGACATCTCGATGGACTAATGGCTAATCAGCCCATGCTCACACATAACTGTGCTGTCATACATTTGGTATTTTTTTATTTTGGGGGATGCTTGGACTCAGCTATGGCCGTCAAAGGCCCTGACCCGGAGCATCTATT
>92_TAR_NIG [organism=Bos taurus]
CCTTATCAGTATTAAATTTATCAAAAATCCCAATAACTCAACACAGAATTTGCACCCTAACCAAATATTACAAACACCACTAGCTAACATAACACGCCCATACACAGACCACAGAATGAATTACCTACGCAAGGGGTAATGTACATAACATTAATGTAATAAAGACATAATATGTATATAGTACATTAAATTATATGCCCCATGCATATAAGCAAGTACATGACTTCTATAGCAGTACATAATACATATAATTATTGACTGTACATAGTACATTATGTCAAACTCATCCTTGATAGCATATCTATCATATATTCCTTACCATTAGATCACGAGCTTAATTACCATGCCGCGTGAAACCAGCAACCCGCTAAGCAGGGATCCCTCTTCTCGCTCCGGGCCCATAAACCGTGGGGGTCGCTATCCAATGAACTTTACCAGGCATCTGGTTCTTTCTTCAGGGCCATCTCATCTAAAACGGTCCATTCTTTCCTCTTAAATAAGACATCTCGATGGACTAATGGCTAATCAGCCCATGCTCACACATAACTGTGCTGTCATACATTTGGTATTTTTTTATTTTGGGGGATGCTTGGACTCAGCTATGGCCGTCAAAGGCCCTGACCCGGAGCATCTATT
>93_TAR_NIG [organism=Bos taurus]
CCTTATCAGTATTAAATTTATCAAAAATCCCAATAACTCAACACAGAATTTGCACCCTAACCAAATATTACAAACACCACTAGCTAACATAACACGCCCATACACAGACCACAGAATGAATTACCTACGCAAGGGGTAATGTACATAACATTAATGTAATAAAGACATAATATGTATATAGTACATTAAATTATATGCCCCATGCATATAAGCAAGTACATGACTTCTATAGCAGTACATAATACATATAATTATTGACTGTACATAGTACATTATGTCAAATTCATCCTTGATAGTATATCTATTATATATTCCTTACCATTAGATCACGAGCTTAATTACCATGCCGCGTGAAACCAGCAACCCGCTAGGCAGGGATCCCTCTTCTCGCTCCGGGCCCATAAACCGTGGGGGTCGCTATCTAATGAACTTTACCAGGCATCTGGTTCTTTCTTCAGGGCCATCTCATCTAAAACGGTCCATTCTTTCCTCTTAAATAAGACATCTCGATGGACTAATGGCTAATCAGCCCATGCTCACACATAACTGTGCTGTCATACATTTGGTATTTTTTTATTTTGGGGGATGCTTGGACTCAGCTATGGCCGTCAAAGGCCCTGACCCGGAGCATCTATT
>94_TAR_NIG [organism=Bos taurus]
CCTTATCAGTATTAAATTTATCAAAAATCCCAATAACTCAACACAGAATTTGCACCCTAACCAAATATTACAAACACCACTAGCTAACATAACACGCCCATACACAGACCACAGAATGAATTACCTACGCAAGGGGTAATGTACATAACATTAATGTAATAAAGACATAATATGTATATAGTACATTAAATTATATGCCCCATGCATATAAGCAAGTACATGACTTCTATAGCAGTACATAATACATATAATTATTGACTGTACATAGTACATTATGTCAAATTCATCCTTGATAGTATATCTATTATATATTCCTTACCATTAGATCACGAGCTTAATTACCATGCCGCGTGAAACCAGCAACCCGCTAGGCAGGGATCCCTCTTCTCGCTCCGGGCCCATAAATCGTGGGGGTCGCTATCCAATGAATTTTACCAGGCATCTGGTTCTTTCTTCAGGGCCATCTCATCTAAAACGGTCCATTCTTTCCTCTTAAATAAGACATCTCGATGGACTAATGGCTAATCAGCCCATGCTCACACATAACTGTGCTGTCATACATTTGGTATTTTTTTATTTTGGGGGATGCTTGGACTCAGCTATGGCCGTCAAAGGCCCTGACCCGGAGCATCTATT
>99_KAD_NIG [organism=Bos taurus]
CCTTATCAGTATTAAATTTATCAAAAATCCCAATAACTCAACACAGAATTTGCACCCTAACCAAATATTACAAACACCACTAGCTAACATAACACGCCCATACACAGACCACAGAATGAATTACCTACGCAAGGGGTAATGTACATAACATTAATGTAATAAAGACATAATATGTATATAGTACATTAAATTATATGCCCCATGCATATAAGCAAGTACATGACTTCTATAGCAGTACATAATACATACAATTATTGACTGTACATAGTACATTATGTCAAATTCATCCTTGATAATATATCTATTATACATTCCTTACCATTAGATCACGAGCTTAATTACCATGCCGCGTGAAACCAGCAACCCGCTAGGCAGGGATCCCTCTTCTCGCTCCGGGCCCATAAACCGTGGGGGTCGCTATTCAATGAACTTTACCAGGCATCTGGTTCTTTCTTCAGGGCCATCTCATCTAAAACGGTCCATTCTTTCCTCTTAAATAAGACATCTCGATGGACTAATGGCTAATCAGCCCATGCTCACACATAACTGTGCTGTCATACATTTGGTATTTTTTTATTTTGGGGGATGCTTGGACTCAGCTATGGCCGTCAAAGGCCCTGACCCGGAGCATCTATT
>104_KAD_NIG [organism=Bos taurus]
CCTTATCAGTATTAAATTTATCAAAAATCCCAATAACTCAACACAGAATTTGCACCCTAACCAAATATTACAAACACCACTAGCTAACATAACACGCCCATACACAGACCACAGAATGAATTACCTACGCAAGGGGTAATGTACATAACATTAATGTAATAAAGACATAATATGTATATAGTACATTAAATTATATGCCCCATGCATATAAGCAAGTACATGACTTCTATAGCAGTACATAATACATATAATTATTGACTGTACATAGTACATTATGTCAAATTCATCCTTGATAGTATATCTATTATATATTCCTTACCATTAGATCACGAGCTTAATTACCATGCCGCGTGAAACCAGCAACCCGCTAGGCAGGGATCCCTCTTCTCGCTCCGGGCCCATAAACCGTGGGGGTCGCTATCTAATGAACTTTACCAGGCATCTGGTTCTTTCTTCAGGGCCATCTCATCTAAAACGGTCCATTCTTTCCTCTTAAATAAGACATCTCGATGGACTAATGGCTAATCAGCCCATGCTCACACATAACTGTGCTGTCATACATTTGGTATTTTTTTATTTTGGGGGATGCTTGGACTCAGCTATGGCCGTCAAAGGCCCTGACCCGGAGCATCTATT
>107_KAD_NIG [organism=Bos taurus]
CCTTGTCAGTATTAAATTTATCAAAAATCCCAATAACTCAACACAGAATTTGCACCCTAACCAAATATTACAAACACCACTAGCTAACATAACACGCCCATACACAGACCACAGAATGAATTACCTACGCAAGGGGTAATGTACATAACATTAATGTAATAAAGACATAATATGTATATAGTACATTAAATTATATACCCCATGCATATAAGCAAGTACATGACTTCTATAGCAGTACATAATACATATAATTATTGACTGTACATAGTACATTATGTCAAATTCATCCTTGATAGTATATCTATTATATATTCCTTACCATTAGATCACGAGCTTAATTACCATGCCGCGTGAAACCAGCAACCCGCTAGGCAGGGATCCCTCTTCTCGCTCCGGGCCCATAAACCGTGGGGGTCGCTATCCAATGAACTTTACCAGGCATCTGGTTCTTTCTTCAGGGCCATCTCATCTAAAACGGTCCATTCTTTCCTCTTAAATAAGACATCTCGATGGACTAATGGCTAATCAGCCCATGCTCACACATAACTGTGCTGTCATACATTTGGTATTTTTTTATTTTGGGGGATGCTTGGACTCAGCTATGGCCGTCAAAGGCCCTGACCCGGAGCATCTATT
>146_KAD_NIG [organism=Bos taurus]
CCTTATCAGTATTAAATTTATCAAAAATCCCAATAACTCAACACAGAATTTGCACCCTAACCAAATATTACAAACACCACTAGCTAACATAACACGCCCATACACAGACCACAGAATGAATTACCTACGCAAGGGGTAATGTACATAACATTAATGTAATAAAGACATAATATGTATATAGTACATTAAATTATATGCCCCATGCATATAAGCAAGTACATGACTTCTATAACAGTACATAATACATATAATTATTGACCGTACATAGTACATTATGTCAAATTCATCCTTGATAGTATATCTATTATATATTCCTTACCATTAGATCACGAGCTTAATTACCATGCCGCGTGAAACCAGCAACCCGCTAGGCAGGGATCCCTCTTCTCGCTCCGGGCCCATAAACCGTGGGGGTCGCTATCTAATGAACTTTACCAGGCATCTGGTTCTTTCTTCAGGGCCATCTCATCTAAAACGGTCCATTCTTTCCTCTTAAATAAGACATCTCGATGGACTAATGGCTAATCAGCCCATGCTCACACATAACTGTGCTGTCATACATTTGGTATTTTTTTATTTTGGGGGATGCTTGGACTCAGCTATGGCCGTCAAAGGCCCTGACCCGGAGCATCTATT
>148_KAD_NIG [organism=Bos taurus]
CCTTATCAGTATTAAATTTATCAAAAATCCCAATAACTCAACACAGAATTTGCACCCTAACCAAATATTACAAACACCACTAGCTAACATAACACGCCCATACACAGACCACAGAATGAATTACCTACGCAAGGGGTAATGTACATAACATTAATGTAATAAAGACATAATATGTATATAGTACATTAAATTATATGCCCCATGCATATAAGCAAGTACATGACTTCTATAGCAGTACATAATACATATAATTATTGACTGTACATAGTACATTATGTCAAATCCATCCTTGATAGTATATCTATTATATATCCCTTACCATTAGATCACGAGCTTAATTACCATGCCGCGTGAAACCAGCAACCCGCTAGGCAGGGATCCCTCTTCTCGCTCCGGGCCCATAAACCGTGGGGGTCGCTATCCAATGAACTTTACCAGGCATCTGGTTCTTTCTTCAGGGCCATCTCATCTAAAACGGTCCATTCTTTCCTCTTAAATAAGACATCTCGATGGACTAATGGCTAATCAGCCCATGCTCACACATAACTGTGCTGTCATACATTTGGTATTTTTTTATTTTGGGGGATGCTTGGACTCAGCTATGGCCGTCAAAGGCCCTGACCCGGAGCATCTATT
>152_JOS_NIG [organism=Bos taurus]
CCTTATCAGTATTAAATTTATCAAAAATCCCAATAACTCAACACAGAATTTGCACCCTAACCAAATATTACAAACACCACTAGCTAACATAACACGCCCATACACAGACCACAGAATGAATTACCTACGCAAGGGGTAATGTACATAACATTAATGTAATAAAGACATAATATGTATATAGTACATTAAATTATATACCCCATGCATATAAGCAAGTACATGACTTCTATAGCAGTACATAATACATATAATTATTGACTGTACATAGTACATTATGTCAAATTCATCCTTGATAGTATATCTATTACATATTCCTTACCATTAGATCACGAGCTTAATTACCATGCCGCGTGAAACCAGCAACCCGCTAGGCAGGGATCCCTCTTCTCGCTCCGGGCCCATAAACCGTGGGGGTCGCTATCCAATGAACTTTACCAGGCATCTGGTTCTTTCTTCAGGGCCATCTCATCTAAAACGGTCCATTCTTTCCTCTTAAATAAGACATCTCGATGGACTAATGGCTAATCAGCCCATGCTCACACATAACTGTGCTGTCATACATTTGGTATTTTTTTATTTTGGGGGATGCTTGGACTCAGCTATGGCCGTCAAAGGCCCTGACCCGGAGCATCTATT
>153_JOS_NIG [organism=Bos taurus]
CCTTATCAGTATTAAATTTATCAAAAATCCCAATAACTCAACACAGAATTTGCACCCTAACCAAATATTACAAACACCACTAGCTAACATAACACGCCCATACACAGACCACAGAATGAATTACCTACGCAAGGGGTAATGTACATAACATTAATGTAATAAAGACATAATATGTATATAGTACATTAAATTATATGCCCCATGCATATAAGCAAGTACATGACTTCTATAGCAGTACATAATACATATAATTATTGACCGTACATAGTACATTATGTCAAATTCATCCTTGATAGTATATCTATTATATATTCCTTACCATTAGATCACGAGCTTAATTACCATGCCGCGTGAAACCAGCAACCCGCTAGGCAGGGATCCCTCTTCTCGCTCCGGGCCCATAAACCGTGGGGGTCGCTATCTAATGAACTTTATCAGACATCTGGTTCTTTCTTCAGGGCCATCTCATCTAAAACGGTCCATTCTTTCCTCTTAAATAAGACATCTCGATGGACTAATGGCTAATCAGCCCATGCTCACACATAACTGTGCTGTCATACATTTGGTATTTTTTTATTTTGGGGGATGCTTGGACTCAGCTATGGCCGTCAAAGGCCCTGACCCGGAGCATCTATT
>158_JOS_NIG [organism=Bos taurus]
CCTTATCAGTATTAAATTTATCAAAAATCCCAATAACTCAACACAGAATTTGCACCCTAACCAAATATTACAAACACCACTAGCTAACATAACACGCCCATACACAGACCACAGAATGAATTACCTACGCAAGGGGTAATGTACATAACATTAATGTAATAAAGACATAATATGTATATAGTACATTAAATTATATACCCCATGCATATAAGCAAGTACATGACTTCTATAGCAGTACATAATACATATAATTATTGACTGTACATAGTACATTATGTCAAATTCACCCTTGATAGTATATCTATTATATATTCCTTACCATTAGATCACGAGCTTAATTACCATGCCGCGTGAAACCAGCAACCCGCTAGGCAGGGATCCCTCTTCTCGCTCCGGGCCCATAAACCGTGGGGGTCGCTATCCAGTGAACTTTACCAGGCATCTGGTTCTTTCTTCAGGGCCATCTCATCTAAAACGGTCCATTCTTTCCTCTTAAATAAGACATCTCGATGGACTAATGGCTAATCAGCCCATGCTCACACATAACTGTGCTGTCATACATTTGGTATTTTTTTATTTTGGGGGATGCTTGGACTCAGCTATGGCCGTCAAAGGCCCCGACCCGGAGCATCTATT
>162_JOS_NIG [organism=Bos taurus]
CCTTATCAGTATTAAATTTATCAAAAATCCCAATAACTCAACACAGAATTTGCACCCTAACCAAATATTACAAACACCACTAGCTAACATAACACGCCCATACACAGACCACAGAATGAATTACCTACGCAAGGGGTAATGTACATAACATTAATGTAATAAAGACATAATATGTATATAGTACATTAAATTATATGCCCCATGCATATAAGCAAGTACATGACTTCTATAGCAGTACATAATACATATAATTATTGACTGTACATAGTACATTATGTCAAATTCATCCTTGATAGTATATCTATTATATATTCCTTACCATTAGATCACGAGCTTAATTACCATGCCGCGTGAAACCAGCAACCCGCTAGGCAGGGATCCCTCTTCTCGCTCCGGGCCCATAAACCGTGGGGGTCGCTATCCAATGAACTTTACCAGGCATCTGGTTCTTTCTTCAGGGCCATCTCATCTAAAACGGTCCATTCTTTCCTCTTAAATAAGACATCTCGATGGACTAATGGCTAATCAGCCCATGCTCACACATAACTGTGCTGTCATACATTTGGTATTTTTTTATTTTGGGGGATGCTTGGACTCAGCTATGGCCGTCAAGGGCCCTGACCCGGAGCATCTATG
>163_JOS_NIG [organism=Bos taurus]
CCTTATCAGTATTAAATTTATCAAAAATCCCAATAACTCAACACAGAATTTGCACCCTAACCAAATATTACAAACACCACTAGCTAACATAACACGCCCATACACAGACCACAGAATGAATTACCTACGCAAGGGGTAACGTACATAACATTAATGTAATAAAGACATAATATGTATATAGTACATTAAATTATATGCCCCATGCATATAAGCAAGTACATGACTTCTATAGCAGTACATAATACATATAATTATTGACTGTACATAGTACATTATGTCAAATTCATCCTTGATAGTATATCTATTATATATTCCTTACCATTAGATCACGAGCTTAATTACCATGCCGCGTGAAACCAGCAACCCGCTGGGCAGGGATCCCTCTTCTCGCTCCGGGCCCATAAACCGTGGGGGTCGCTATCCAATGAACTTTACCAGGCATCTGGTTCTTTCTTCAGGGCCATCTCATCTAAAACGGTCCATTCTTTCCTCTTAAATAAGACATCTCGATGGACTAATGGCTAATCAGCCCATGCTCACACATAACTGTGCTGTCATACATTTGGTATTTTTTTATTTTGGGGGATGCTTGGACTCAGCTATGGCCGTCAAAGGCCCCGACCCGAAGCATCTATG
>167_JOS_NIG [organism=Bos taurus]
CCTTATCAGTATTAAATTTATCAAAAATCCCAATAACTCAACACAGAATTTGCACCCTAACCAAATATTACAAACACCACTAGCTAACATAACACGCCCATACACAGACCACAGAATGAATTACCTACGCAAGGGGTAATGTACATAACATTAATGTAATAAAGACATAATATGTATATAGTACATTAAATTATATGCCCCATGCATATAAGCAAGTACATGACTTCTATAACAGTACATAATACATATAATTATTGACTGTACATAGTACATTATGTCAAATTCATCCTTGATAGTATATCTATTATATATTCCTTACCATTAGATCACGAGCTTAATTACCATGCCGCGTGAAACCAGCAACCCGCTAGGCAGGGATCCCTCTTCTCGCTCCGGGCCCATAAACCGTGGGGGTCGCTATCCAATGAACTTTACCAGGCATCTGGTTCTTTCTTCAGGGCCATCTCATCTAAAACGGTCCATTCTTTCCTCTTAAATAAGACATCTCGATGGACTAATGGCTAATCAGCCCATGCTCACACATAACTGTGCTGTCATACATTTGGTATTTTTTTATTTTGGGGGATGCTTGGACTCAGCTATGGCCGTCAAAGGCCCTGACCCGGAGCATCTATG
>174_JOS_NIG [organism=Bos taurus]
CCTTATCAGTATTAAATTTATCAAAAATCCCAATAACTCAACACAGAATTTGCACCCTAACCAAATATTACAAACACCACTAGCTAACATAACACGCCCATACACAGACCACAGAATGAATTACCTACGCAAGAGGTAATGTACATAACATTAATGTAATAAAGACATAATATGTATATAGTACATTAAATTATATGCCCCATGCATATAAGCAAGTACATGACTTCTATAGCAGTACATAATACATATAATTATTGACTGTACATAGTACATTATGTCAAATTCATCCTTGATAGTATATCTATTATATATTCCTTACCATTAGATCACGAGCTTAATTACCATGCCGCGTGAAACCAGCAACCCGCTAGGCAGGGATCCCTCTTCTCGCTCCGGGCCCATAAACCGTGGGGGTCGCTATCCAATGAACTTTACCAGGCATCTGGTTCTTTCTTCAGGGCCATCTCATCTAAAACGGTCCATTCTTTCCTCTTAAATAAGACATCTCGATGGACTAATGGCTAATCAGCCCATGCTCACACATAACTGTGCTGTCATACATTTGGTATTTTTTTATTTTGGGGGATGCTTGGACTCAGCTATGGCCGTCAAAGGCCCTGACCCGGAGCATCTATG
>176_JOS_NIG [organism=Bos taurus]
CCTTATCAGTATTAAATTTATCAAAAATCCCAATAACTCAACACAGAATTTGCACCCTAACCAAATATTACAAACACCACTAGCTAACATAACACGCCCATACACAGACCACAGAATGAATTACCTACGCAAGGGGTAATGTACATAACATTAATGTAATAAAGACATAATATGTATATAGTACATTAAATTATATGCCCCATGCATATAAGCAAGTACATGACTTCTATAGCAGTACATAATACATATAATTATTGACTGTACATAGTACATTATGTCAAATTCATCCTTGATAGTATATCTATTATATATTCCTTACCATTAGATCACGAGCTTAATTACCATGCCGCGTGAAACCAGCAACCCGCTAGGCAGGGATCCCTCTTCTCGCTCCGGGCCCATAAACCGTGGGGGTCGCTATCCAATGAACTTTACCAGGCATCTGGTTCTTTCTTCAGGGCCATCTCATCTAAAACAGTCCATTCTTTCCTCTTAAATAAGACATCTCGATGGACTAATGGCTAATCAGCCCATGCTCACACATAACTGTGCTGTCATACATTTGGTATTTTTTTATTTTGGGGGATGCTTGGACTCAGCTATGGCCGTCAAAGGCCCTGACCCGGAGCATCTATT
>181_JOS_NIG [organism=Bos taurus]
CCTTATCAGTATTAAATTTATCAAAAATCCCAATAACTCAACACAGAATTTGCACCCTAACCAAATATTACAAACACCACTAGCTAACATAACACGCCCATACACAGACCACAGAATGAATTACCTACGCAAGGGGTAATGTACATAACATTAATGTAATAAAGACATAATATGTATATAGTACATTAAATTATATGCCCCATGCATATAAGCAAGTACATGACTTCTATAGCAGTACATAATACATATAATTATTGACTGTACATAGTACATTATGTCAAATTCATCCTTGATAGTATATCTATTATATATTCCTTACCATTAGATCACGAGCTTAATTACCATGCCGCGTGAAACCAGCAACCCGCTAGGCAGGGATCCCTCTTCTCGCTCCGGGCCCATAAACCGTGGGGGTCGCTATCCAATGAACTTTACCAGGCATCTGGTTCTTTCTTCAGGGCCATCTCATCTAAAACGGTCCATTCTTTCCTCTTAAATAAGACATCTCGATGGACTAATGGCTAATCAGCCCATGCTCACACATAACTGTGCTGTCATACATTTGGTATTTTTTTATTTTGGGGGATGCTTGGACTCAGCTATGGCCGTCAAAGGCCCTGACCCGGAGCATCTATT
>187_JOS_NIG [organism=Bos taurus]
CCTTATCAGTATTAAATTTATCAAAAATCCCAATAACTCAACACAGAATTTGCACCCTAACCAAATATTACAAACACCACTAGCTAACATAACACGCCCATACACAGACCACAGAATGAATTACCTACGCAAGGGGTAATGTACATAACATTAATGTAATAAAGACATAATATGTATATAGTACATTAAATTATATGCCCCATGCATATAAGCAAGTACATGACTTCTATAGCAGTACATAATACATATAATTATTGACTGTACATAGTACATTATGTCAAATTCATCCTTGATAGTATACCTATTATATATTCCTTACCATTAGATCACGAGCTTAATTACCATGCCGCGTGAAACCAGCAACCCGCTAGGCAGGGATCCCTCTTCTCGCTCCGGGCCCATAAACCGTGGGGGTCGCTATCCAATGAACTTTACCAGGCATCTGGTTCTTTCTTCAGGGCCATCTCATCTAAAACGGTCCATTCTTTCCTCTTAAATAAGACATCTCGATGGACTAATGGCTAATCAGCCCATGCTCACACATAACTGTGCTGTCATACATTTGGTATTTTTTTATTTTGGGGGATGCTTGGACTCAGCTATGGCCGTCAAAGGCCCCGACCCGAAGCATCTATT
>1034_SOK_NIG [organism=Bos taurus]
CCTTATCAGTATTAAATTTATCAAAAATCCCAATAACTCAACACAGAATTTGCACCCTAACCAAATATTACAAACACCACTAGCTAACATAACACGCCCATACACAGACCACAGAATGAATTACCTACGCAAGGGGTAATGTACATAACATTAATGTAATAAAGACATAATATGTATATAGTACATTAAATTATATACCCCATGCATATAAGCAAGTACATGACTTCTATAGCAGTACATAATACATATAATTATTGACTGTACATAGTACATTATGTCAAATTCATCCTTGATAGTATATCTATTATATATTCCTTACCATTAGATCACGAGCTTAATTACCATGCCGCGTGAAACCAGCAACCCGCTAGGCAGGGATCCCTCTTCTCGCTCCGGGCCCATAAACCGTGGGGGTCGCTATCCAATGAACTTTACCAGGCATCTGGTTCTTTCTTCAGGGCCATCTCATCTAAAACGGTCCATTCTTTCCTCTTAAATAAGACATCTCGATGGACTAATGGCTAATCAGCCCATGCTCACACATAACTGTGCTGTCATACATTTGGTATTTTTTTATTTTGGGGGATGCTTGGACTCAGCTATGGCCGTCAAAGGCCCTGACCCGGAGCATCTATT
>275_ZAM_NIG [organism=Bos taurus]
CCTTATCAGTATTAAATTTATCAAAAATCCCAATAACTCAACACAGAATTTGCACCCTAACCAAATATTACAAACACCACTAGCTAACATAACACGCCCATACACAGACCACAGAATGAATTACCTACGCAAGGGGTAATGTACATAACATTAATGTAATAAAGACATAATATGTATATAGTACATTAAATTATATACCCCATGCATATAAGCAAGTACATGACTTCTATAGCAGTACATAATACATATAATTATTGACTGTACATAGTACATTATGTCAAATTCATCCTTGATAGTATATCTATTATATATTCCTTACCATTAGATCACGAGCTTAATTACCATGCCGCGTGAAACCAGCAACCCGCTAGGCAGGGATCCCTCTTCTCGCTCCGGGCCCATAAACCGTGGGGGTCGCTATCCAATGAACTTTACCAGGCATCTGGTTCTTTCTTCAGGGCCATCTCATCTAAAACGGTCCATTCTTTCCTCTTAAATAAGACATCTCGATGGACTAATGGCTAATCAGCCCATGCTCACACATAACTGTGCTGTCATACATTTGGTATTTTTTTATTTTGGGGGATGCTTGGACTCAGCTATGGCCGTCAAAGGCCCTGACCCGGAGCATCTATT
>199_JOS_NIG [organism=Bos taurus]
CCTTATCAGTATTAAATTTATCAAAAATCCCAATAACTCAACACAGAATTTGCACCCTAACCAAATATTACAAACACCACTAGCTAACATAACACGCCCATACACAGACCACAGAATGAATTACCTACGCAAGGGGTAATGTACATAACATTAATGTAATAAAGACATAATATGTATATAGTACATTAAATTATATGCCCCATGCATATAAGCAAGTACATGACTTCTATAGCAGTACATAATACATATAATTATTGACTGTACATAGTACATTATGTCAAACTCATCCTTGATAGTATATCTATTATATATTCCTTACCATTAGATCACGAGCTTAATTACCATGCCGCGTGAAACCAGCAACCCGCTAGGCAGGGATCCCTCTTCTCGCTCCGGGCCCATAAACCGTGGGGGTCGCTATCCAATGAACTTTACCAGGCATCTGGTTCTTTCTTCAGGGCCATCTCATCTAAAACGGTCCATTCTTTCCTCTTAAATAAGACATCTCGATGGACTAATGGCTAATCAGCCCATGCTCACACATAACTGTGCTGTCATACATTTGGTATTTTTTTATTTTGGGGGATGCTTGGACTCAGCTATGGCCGTCAAAGGCCCTGACCCGGAGCATCTATT
>261_SOK_NIG [organism=Bos taurus]
CCTTATCAGTATTAAATTTATCAAAAATCCCAATAACTCAACACAGAATTTGCACCCTAACCAAATATTACAAACACCACTAGCTAACATAACACGCCCATACACAGACCACAGAATGAATTACCTACGCAAGGGGTAATGTACATAACATTAATGTAATAAAGACATAATATGTATATAGTACATTAAATTATATGCCCCATGCATATAAGCAAGTACATGACTCCTATAGCAGTACATAATACATATAATTATTGACTGTACATAGTACATTATGTCAAATTCATCCTTGATAGTATATCTATTATATATTCCTTACCATTAGATCACGAGCTTAATTACCATGCCGCGTGAAACCAGCAACCCGCTAGACAGGGATCCCTCTTCTCGCTCCGGGCCCATAAACCGTGGGGGTCGCTATCCAATGAACTTTACCAGGCATCTGGTTCTTTCTTCAGGGCCATCTCATCTAAAACGGTCCATTCTTTCCTCTTAAATAAGACATCTCGATGGACTAATGGCTAATCAGCCCATGCTCACACATAACTGTGCTGTCATACATTTGGTATTTTTTTATTTTGGGGGATGCTTGGACTCAGCTATGGCCGTCAAAGGCCCTGACCCGGAGCATCTATT
>200_JOS_NIG [organism=Bos taurus]
CCTTATCAGTATTAAATTTATCAAAAATCCCAATAACTCAACACAGAATTTGCACCCTAACCAAATATTACAAACACCACTAGCTAACATAACACGCCCATACACAGACCACAGAATGAATTACCTACGCAAGGGGTAATGTACATAACATTAATGTAATAAAGACATAATATGTATATAGTACATTAAATTATATGCCCCATGCATATAAGCAAGTACATGACTTCTATAGCAGTACATAATACATATAATTATTGACTGTACATAGTACATTATGTCAAATTCATCCTTGATAGTATATCTATTATATATTCCTTACCATTAGATCACGAGCTTAATTACCATGCCGCGTGAAACCAGCAACCCGCTAGGCAGGGATCCCTCTTCTCGCTCCGGGCCCATAAACCGTGGGGGTCGCTATCCAATGAACTTTACCAGGCATCTGGTTCTTTCTTCAGGGCCATCTCATCTAAAACGGTCCATTCTTTCCTCTTAAATAAGACATCTCGATGGACTAATGGCTAATCAGCCCATGCTCACACATAACTGTGCTGTCATACATTTGGTATTTTTTTATTTTGGGGGATGCTTGGACTCAGCTATGGCCGTCAAAGGCCCTGACCCGGAGCATCTATT
>268_SOK_NIG [organism=Bos taurus]
CCTTATCAGTATTAAATTTATCAAAAATCCCAATAACTCAACACAGAATTTGCACCCTAACCAAATATTACAAACACCACTAGCTAACATAACACGCCCATACACAGACCACAGAATGAATTACCTACGCAAGGGGTAATGTACATAACATTAATGTAATAAAGACATAATATGTATATAGTACATTAAATTATATGCCCCATGCATATAAGCAAGTACATGACTTCTATAGCAGTACATAATACATATAATTATTGACTGTACATAGTACATTATGTCAAATTCATCCTTGATAGTATATCTATTATATATTCCTTACCATTAGATCACGAGCTTAATTACCATGCCGCGTGAAACCAGCAACCCGCTAGGCAGGGATCCCTCTTCTCGCTCCGGGCCCATAAACCGTGGGGGTCGCTATCCAATGAACTTTACCAGGCATCTGGTTCTTTCTTCAGGGCCATCTCATCTAAAACGGTCCATTCTTTCCTCTTAAATAAGACATCTCGATGGACTAATGGCTAATCAGCCCATGCTCACACATAACTGTGCTGTCATACATTTGGTATTTTTTTATTTTGGGGGATGCTTGGACTCAGCTATGGCCGTCAAAGGCCCTGACCCGGAGCATCTATT
>270_SOK_NIG [organism=Bos taurus]
CCTTATCAGTATTAAATTTATCAAAAATCCCAATAACTCAACACAGAATTTGCACCCTAACCAAATATTACAAACACCACTAGCTAACATAACACGCCCATACACAGACCACAGAATGAATTACCTACGCAAGGGGTAATGTACATAACATTAATGTAATAAAGACATAATATGTATATAGTACATTAAATTATATGCCCCATGCATATAAGCAAGTACATGACTTCTATAGCAGTACATAATACATATAATTATTGACTGTACATAGTACATTATGTCAAATTCATCCTTGATAGTATATCTATTATATATTCCTTACCATTAGATCACGAGCTTAATTACCATGCCGCGTGAAACCAGCAACCCGCTAGGCAGGGATCCCTCTTCTCGCTCCGGGCCCATAAACCGTGGGGGTCGCTATCCAATGAACTTTACCAGGCATCTGGTTCTTTCTTCAGGGCCATCTCATCTAAAACGGTCCATTCTTTCCTCTTAAATAAGACATCTCGATGGACTAATGGCTAATCAGCCCATGCTCACACATAACTGTGCTGTCATACATTTGGTATTTTTTTATTTTGGGGGATGCTTGGACTCAGCTATGGCCGTCAAAGGCCCTGACCCGGAGCATCTATT
>194_JOS_NIG [organism=Bos taurus]
CCTTATCAGTATTAAATTTATCAAAAATCCCAATAACTCAACACAGAATTTGCACCCTAACCAAATATTACAAACACCACTAGCTAACATAACACGCCCATACACAGACCACAGAATGAATTACCTACGCAAGGGGTAATGTACATAACATTAATGTAATAAAGACATAATATGTATATAGTACATTAAATTATATGCCCCATGCATATAAGCAAGTACATGACTTCTATAGCAGTACATAATACATATAATTATTGACTGTACATAGTACATTATGTCAAATTCATCCTTGATAGTATATCTATTATATATTCCTTACCATTAGATCACGAGCTTAATTACCATGCCGCGTGAAACCAGCAACCCGCTAGGCAGGGATCCCTCTTCTCGCTCCGGGCCCATAAACCGTGGGGGTCGCTATCCAATGAACTTTACCAGGCATCTGGTTCTTTCTTCAGGGCCATCTCATCTAAAACGGTCCATTCTTTCCTCTTAAATAAGACATCTCGATGGACTAATGGCTAATCAGCCCATGCTCACACATAACTGTGCTGTCATACATTTGGTATTTTTTTATTTTGGGGGATGCTTGGACTCAGCTATGGCCGTCAAAGGCCCTGACCCGGAGCATCTATT
>283_ZAM_NIG [organism=Bos taurus]
CCTTATCAGTATTAAATTTATCAAAAATCCCAATAACTCAACACAGAATTTGCACCCTAACCAAATATTACAAACACCACTAGCTAACATAACACGCCCATACACAGACCACAGAATGAATTACCTACGCAAGGGGTAATGTACATAACATTAATGTAATAAAGACATAATATGTATATAGTACATTAAACTATATACCCCATGCATATAAGCAAGTACATGACTTCTATAGTAGTACATAATACATATAATTATTGACTGTACATAGTACATTATGTCAAATTCATCCTTGATAGTATATCTATTATATATTCCTTACCATTAGATCACGAGCTTAATTACCATGCCGCGTGAAACCAGCAACCCGCTAGGCAGGGATCCCTCTTCTCGCTCCGGGCCCATAAACCGTGGGGGTCGCTATCCAATGAACTTTACCAGGCATCTGGTTCTTTCTTCAGGGCCATCTCATCTAAAACGGTCCATTCTTTCCTCTTAAATAAGACATCTCGATGGACTAATGGCTAATCAGCCCATGCTCACACATAACTGTGCTGTCATACATTTGGTATTTTTTTATTTTGGGGGATGCTTGGACTCAGCTATGGCCGTCAAAGGCCCTGACCCGGAGCATCTATT
>198_JOS_NIG [organism=Bos taurus]
CCTTATCAGTATTAAATTTATCAAAAATCCCAATAACTCAACACAGAATTTGCACCCTAACCAAATATTACAAACACCACTAGCTAACATAACACGCCCATACACAGACCACAGAATGAATTACCTACGCAAGGGGTAATGTACATAACATTAATGTAATAAAGACATAATATGTATATAGTACATTAAATTATATGCCCCATGCATATAAGCAAGTACATGACTTCCATAGCAGTACATAATACATATAATTATTGACTGTACATAGTACATTATGTCAAATTCATCCTTGATAGTATATCTATTATATATTCCTTACCATTAGATCACGAGCTTAATTACCATGCCGCGTGAAACCAGCAACCCGCTGGGCAGGGATCCCTCTTCTCGCTCCGGGCCCATAAACCGTGGGGGTCGCTATCCAATGAACTTTACCAGGCATCTGGTTCTTTCTTCAGGGCCATCTCATCTAAAACGGTCCATTCTTTCCTCTTAAATAAGACATCTCGATGGACTAATGGCTAATCAGCCCATGCTCACACATAACTGTGCTGTCATACATTTGGTATTTTTTTATTTTGGGGGATGCTTGGACTCAGCTATGGCCGTCAAAGGCCCTGACCCGGAGCATCTATT
>197_JOS_NIG [organism=Bos taurus]
CCTTATCAGTATTAAATTTATCAAAAATCCCAATAACTCAACACAGAATTTGCACCCTAACCAAATATTACAAACACCACTAGCTAACATAACACGCCCATACACAGACCACAGAATGAATTACCTACGCAAGGGGTAATGTACATAACATTAATGTAATAAAGACATAATATGTATATAGTACATTAAATTATATGCCCCATGCATATAAGCAAGTACATGACTTCTATAGCAGTACATAATACATATAATTATTGACTGTACATAGTACATTATGTCAAATTCATCCTTGATAGTATATCTATCATACATTCCTTACCATTAGATCACGAGCTTAATTACCATGCCGCGTGAAACCAGCAACCCGCTAGGCAGGGATCCCTCTTCTCGCTCCGGGCCCATAAACCGTGGGGGTCGCTATCCAATGAACTTTACCAGGCATCTGGTTCTTTCTTCAGGGCCATCTCATCTAAAACGGTCCATTCTTTCCTCTTAAATAAGACATCTCGATGGACTAATGACTAATCAGCCCATGCTCACACATAACTGTGCTGTCATACATTTGGTATTTTTTTATTTTGGGGGATGCTTGGACTCAGCTATGGCCGTCAAAGGCCCTGACCCGGAGCATCTATT
>282_ZAM_NIG [organism=Bos taurus]
CCTTATCAGTATTAAATTTATCAAAAATCCCAATAACTCAACACAGAATTTGCACCCTAACCAAATATTACAAACACCACTAGCTAACATAACACGCCCATACACAGACCACAGAATGAATTACCTACGCAAGGGGTAATGTACATAACATTAATGTAATAAAGACATAATATGTATATAGTACATTAAATTATATGCCCCATGCATATAAGCAAGTACATGACTTCTATAGCAGTACATAATACATATAATTATTGACTGTACATAGTACATTATGTCAAATTCATCCTTGATAGTATATCTATTATATATTCCTTACCATTAGATCACGAGCTTAATTACCATGCCGCGTGAAACCAGCAACCCGCTAGGCAGGGATCCCTCTTCTCGCTCCGGGCCCATAAACCGTGGGGGTCGCTATTCAATGAACTTTACCAGGCATCTGGTTCTTTCTTCAGGGCCATCTCATCTAAAACGGTCCATTCTTTCCTCTTAAATAAGACATCTCGATGGACTAATGGCTAATCAGCCCATGCTCACACATAACTGTGCTGTCATACATTTGGTATTTTTTTATTTTGGGGGATGCTTGGACTCAGCTATGGCCGTCAAAGGCCCTGACCCGGAGCATCTATT
>255_KAN_NIG [organism=Bos taurus]
CCTTATCAGTATTAAATTTATCAAAAATCCCAATAACTCAACACAGAATTTGCACCCTAACCAAATATTACAAACACCACTAGCTAACATAACACGCCCATACACAGACCACAGAATGAATTACCTACGCAAGGGGTAACGTACATAACATTAATGTAATAAAGACATAATATGTATATAGTACATTAAATTATATGCCCCATGCATATAAGCAAGTACATGACTTCTATAGCAGTACATAATACATATAATTATTGACTGTACATAGTACATTATGTCAAATTCATCCTTGATAGTATATCTATTATACATTCCCTACCATTAGATCACGAGCTTAATTACCATGCCGCGTGAAACCAGCAACCCGCTAGGCAGGGATCCCTCTTCTCGCTCCGGGCCCATAAACCGTGGGGGTCGCTATCCAATGAACTTTACCAGGCATCTGGTTCTTTCTTCAGGGCCATCTCATCTAAAACGGTCCATTCTTTCCTCTTAAATAAGACATCTCGATGGACTAATGGCTAATCAGCCCATGCTCACACATAACTGTGCTGTCATACATTTGGTATTTTTTTATTTTGGGGGATGCTTGGACTCAGCTATGGCCGTCAAAGGCCCTGACCCGGAGCATCTATT
>20_SOK_NIG [organism=Bos taurus]
CCTTATCAGTATTAAATTTATCAAAAATCCCAATAACTCAACACAGAATTTGCACCCTAACCAAATATTACAAACACCACTAGCTAACATAACACGCCCATACACAGACCACAGAATGAATTACCTACGCAAGGGGTAATGTACATAACATTAATGTAATAAAGACATAATATGTATATAGTACATTAAATTATATGCCCCATGCATATAAGCAAGTACATGACTTCTATAACAGTACATAATACATATAATTATTGACTGTACATAGTACATTATGTCAAATTCATCCTTGATAGTATATCTATTATATATTCCTTACCATTAGATCACGAGCTTAATTACCATGCCGCGTGAAACCAGCAACCCGCTAGGCAGGGATCCCTCTTCTCGCTCCGGGCCCATAAATCGTGGGGGTCGCTATCCAATGAACTTTACCAGGCATCTGGTTCTTTCTTCAGGGCCATCTCATCTAAAACGGTCCATTCTTTCCTCTTAAATAAGACATCTCGATGGACTAATGGCTAATCAGCCCATGCTCACACATAACTGTGCTGTCATACATTTGGTATTTTTTTATTTTGGGGGATGCTTGGACTCAGCTATGGCCGTCAAAGGCCCTGACCCGGAGCATCTATT
>271_SOK_NIG [organism=Bos taurus]
CCTTATCAGTATTAAATTTATCAAAAATCCCAATAACTCAACACAGAATTTGCACCCTAACCAAATATTACAAACACCACTAGCTAACATAACACGCCCATACACAGACCACAGAATGAATTACCTACGCAAGGGGTAATGTACATAACATTAATGTAATAAAGACATAATATGTATATAGTACATTAAATTATATGCCCCATGCATATAAGCAAGTACATGACTTCTATAGCAGTACATAATACATATAATTATTGACTGTACATAGTACATTATGTCAAATTCATCCTTGATAGTATATCTACTATATATTCCTTACCATTAGATCACGAGCTTAATTACCATGCCGCGTGAAACCAGCAACCCGCTAGGCAGGGATCCCTCTTCTCGCTCCGGGCCCATAAACCGTGGGGGTCGCTATTCAATGAACTTTACCAGGCATCTGGTTCTTTCTTCAGGGCCATCTCATCTAAAACGGTCCATTCTTTCCTCTTAAATAAGACATCTCGATGGACTAATGGCTAATCAGCCCATGCTCACACATAACTGTGCTGTCATACATTTGGTATTTTTTTATTTTGGGGGATGCTTGGACTCAGCTATGGCCGTCAAAGGCCCCGACCCGGAGCATCTATT
>257_KAN_NIG [organism=Bos taurus]
CCTTATCAGTATTAAATTTATCAAAAATCCCAATAACTCAACACAGAATTTGCACCCTAACCAAATATTACAAACACCACTAGCTAACATAACACGCCCATACACAGACCACAGAATGAATTACCTACGCAAGGGGTAATGTACATAACATTAATGTAATAAAGACATAATATGTATATAGTACATTAAATTATATGCCCCATGCATATAAGCAAGTACATGACTTCTATAGCAGTACATAATACATATAATTATTGACTGTACATAGTACATTATGTCAAATTCATCCTTGATAGTATATCTATTATATATTCCTTACCATTAGATCACGAGCTTAATTACCATGCCGCGTGAAACCAGCAACCCGCTGGGCAGGGATCCCTCTTCTCGCTCCGGGCCCATAAACCGTGGGGGTCGCTATCCAATGAACTTTACCAGGCATCTGGTTCTTTCTTCAGGGCCATCTCATCTAAAACGGTCCATTCTTTCCTCTTAAATAAGACATCTCGATGGACTAATGGCTAATCAGCCCATGCTCACACATAACTGTGCTGTCATACATTTGGTATTTTTTTATTTTGGGGGATGCTTGGACTCAGCTATGGCCGTCAAAGGCCCTGACCCGGAGCATCTATT
>251_KAN_NIG [organism=Bos taurus]
CCTTATCAGTATTAAATTTATCAAAAATCCCAATAACTCAACACAGAATTTGCACCCTAACCAAATATTACAAACACCACTAGCTAACATAACACGCCCATACACAGACCACAGAATGAATTACCTACGCAAGGGGTAATGTACATAACATTAATGTAATAAAGACATAATATGTATATAGTACATTAAATTATATGCCCCATGCATATAAGCAAGTACATGACTTCTATAGTAGTACATAATACATATAATTATTGACTGTACATAGTACATTATGTCAAATTCATCCTTGATAGTATATCTATTATATATTCCTTGCCATTAGATCACGAGCTTAATTACCATGCCGCGTGAAACCAGCAACCCGCTAGGCAGGGATCCCTCTTCTCGCTCCGGGCCCATAAACCGTGGGGGTCGCTATCCAATGAACTTTACCAGGCATCTGGTTCTTTCTTCAGGGCCATCTCATCTAAAACGGTCCATTCTTTCCTCTTAAATAAGACATCTCGATGGACTAATGGCTAATCAGCCCATGCTCACACATAACTGTGCTGTCATACATTTGGTATTTTTTTATTTTGGGGGATGCTTGGACTCAGCTATGGCCGTCAAAGGCCCTGACCCGGAGCATCTATT
>201_JOS_NIG [organism=Bos taurus]
CCTTATCAGTATTAAATTTATCAAAAATCCCAATAACTCAACACAGAATTTGCACCCTAACCAAATATTACAAACACCACTAGCTAACATAACACGCCCATACACAGACCACAGAATGAATTACCTACGCAAGGGGTAATGTACATAACATTAATGTAATAAAGACATAATATGTATATAGTACATTAAATTATATGCCCCATGCATATAAGCAAGTACATGACTTCTATAGCAGTACATAGTACATATAATTATTGACTGTACATAGTACATTATGTCAAATTCATCCTTGATAGTATATCTATTATATATTCCTTACCATTAGATCACGAGCTTAATTACCATGCCGCGTGAAACCAGCAACCCGCTAGGCAGGGATCCCTCTTCTCGCTCCGGGCCCATAAACCGTGGGGGTCGCTATCCAATGAACTTTACCAGGCATCTGGTTCTTTCTTCAGGGCCATCTCATCTAAAACGGTCCATTCTTTCCTCTTAAATAAGACATCTCGATGGACTAATGGCTAATCAGCCCATGCTCACACATAACTGTGCTGTCATACATTTGGTATTTTTTTATTTTGGGGGATGCTTGGACTCAGCTATGGCCGTCAAAGGCCCCGACCCGGAGCATCTATT
>45_TAR_NIG [organism=Bos taurus]
CCTTATCAGTATTAAATTTATCAAAAATCCCAATAACTCAACACAGAATTTGCACCCTAACCAAATATTACAAACACCACTAGCTAACATAACACGCCCATACACAGACCACAGAATGAATTACCTACGCAAGGGGTAATGTACATAACATTAATGTAATAAAGACATAATATGTATATAGTACATTAAATTATATGCCCCATGCATATAAGCAAGTACATGACTTCTATAGCAGTACATAATACATATAATTATTGACTGTACATAGTACATTATGTCAAATTCATCCTTGATAGTATATCTATTATATATTCCTTACCATTAGATCACGAGCTTAATTACCATGCCGCGTGAAACCAGCAACCCGCTAGGCAGGGATCCCTCTTCTCGCTCCGGGCCCATAAACTGTGGGGGTCGCTATCCAATGAACTTTACCAGGCATCTGGTTCTTTCTTCAGGGCCATCTCATCTAAAACGGTCCATTCTTTCCTCTTAAATAAGACATCTCGATGGACTAATGGCTAATCAGCCCATGCTCACACATAACTGTGCTGTCATACATTTGGTATTTTTTTATTTTGGGGGATGCTTGGACTCAGCTATGGCCGTCAAAGGCCCTGACCCGGAGCATCTATT
>46_TAR_NIG [organism=Bos taurus]
CCTTATCAGTATTAAATTTATCAAAAATCCCAATAACTCAACACAGAATTTGCACCCTAACCAAATATTACAAACACCACTAGCTAACATAACACGCCCATACACAGACCACAGAATGAATTACCTACGCAAGGGGTAATGTACATAACATTAATGTAATAAAGACATAATATGTATATAGTACATTAAATTATATGCCCCATGCATATAAGCAAGTACATGACTTCTATAGCAGTACATAATACATATAATTATTGACTGTACATAGTACATTATGTCAAATTCATCCTTGATAGTATATCTATTATATATTTCTTACCATTAGATCACGAGCTTAATTACCATGCCGCGTGAAACCAGCAACCCGCTAGGCAGGGATCCCTCTTCTCGCTCCGGGCCCATAAACCGTGGGGGTCGCTATTCAATGAACTTTACCAGGCATCTGGTTCTTTCTTCAGGGCCATCTCATCTAAAACGGTCCATTCTTTCCTCTTAAATAAGACATCTCGATGGACTAATGGCTAATCAGCCCATGCTCACACATAACTGTGCTGTCATACATTTGGTATTTTTTTATTTTGGGGGATGCTTGGACTCAGCTATGGCCGTCAAAGGCCCTGACCCGGAGCATCTATT
>47_TAR_NIG [organism=Bos taurus]
CCTTATCAGTATTAAATTTATCAAAAATCCCAATAACTCAACACAGAATTTGCACCCTAACCAAATATTACAAACACCACTAGCTAACATAACACGCCCATACATAGACCACAGAATGAATTACCTACGCAAGGGGTAATGTACATAACATTAATGTAATAAAGACATAATATGTATATAGTACATTAAATTATATGCCCCATGCATATAAGCAAGTACATGACTTCTATAGCAGTACATAATACATATAATTATTGACTGTACATAGTACATTATGTCAAATTCATCCTTGATAGTATATCTATTATATATTCCTTACCATTAGATCACGAGCTTAATTACCATGCCGCGTGAAACCAGCAACCCGCTAGGCAGGGATCCCTCTTCTCGCTCCGGGCCCATAAACCGTGGGGGTCGCTATCCAATGAACTTTACCAGGCATCTGGTTCTTTCTTCAGGGCCATCTCATCTAAAACGGTCCATTCTTTCCTCTTAAATAAGACATCTCGATGGACTAATGGCTAATCAGCCCATGCTCACACATAACTGTGCTGTCATACATTTGGTATTTTTTTATTTTGGGGGATGCTTGGACTCAGCTATGGCCGTCAAAGGCCCTGACCCGGAGCATCTATT
>49_TAR_NIG [organism=Bos taurus]
CCTTATCAGTATTAAATTTATCAAAAATCCCAATAACTCAACACAGAATTTGCACCCTAACCAAATATTACAAACACCACTAGCTAACATAACACGCCCATACACAGACCACAGAATGAATTACCTACGCAAGGGGTAATGTACATAACATTAATGTAATAAAGACATAATATGTATATAGTACATTAAATTATATACCCCATGCATATAAGCAAGTACATGACTTCTATAGCAGTACATAATACATATAATTATTGACTGTACATAGTACATTATGTCAAATTCATCCTTGATAGTATATCTATTACATATTCCTTACCATTAGATCACGAGCTTAATTACCATGCCGCGTGAAACCAGCAACCCGCTAGGCAGGGATCCCTCTTCTCGCTCCGGGCCCATAAACCGTGGGGGTCGCTATCCAATGAACTTTACCAGGCATCTGGTTCTTTCTTCAGGGCCATCTCATCTAAAACGGTCCATTCTTTCCTCTTAAATAAGACATCTCGATGGACTAATGGCTAATCAGCCCATGCTCACACATAACTGTGCTGTCATACATTTGGTATTTTTTTATTTTGGGGGATGCTTGGACTCAGCTATGGCCGTCAAAGGCCCTGACCCGGAGCATCTATT
>51_TAR_NIG [organism=Bos taurus]
CCTTATCAGTATTAAATTTATCAAAAATCCCAATAACTCAACACAGAATTTGCACCCTAACCAAATATTACAAACACCACTAGCTAACATAACACGCCCATACACAGACCACAGAATGAATTACCTACGCAAGGGGTAATGTACATAACATTAATGTAATAAAGACATAATATGTATATAGTACATTAAATTATATGCCCCATGCATATAAGCAAGTACATGACTTCTATAGCAGTACATAATACATATAATTATTGACTGTACATAGTACATTATGTCAAATTCATCCTTGATAGTATATCTATTATATATTCCTTACCATTAGATCACGAGCTTAATTACCATGCCGCGTGAAACCAGCAACCCGCTAGGCAGGGATCCCTCTTCTCGCTCCGGGCCCATAAACTGTGGGGGTCGCTATCCAATGAACTTTACCAGGCATCTGGTTCTTTCTTCAGGGCCATCTCATCTAAAACGGTCCATTCTTTCCTCTTAAATAAGACATCTCGATGGACTAATGGCTAATCAGCCCATGCTCACACATAACTGTGCTGTCATACATTTGGTATTTTTTTATTTTGGGGGATGCTTGGACTCAGCTATGGCCGTCAAAGGCCCTGACCCGGAGCATCTATT
>1047_ZAM_NIG [organism=Bos taurus]
CCTTATCAGTATTAAATTTATCAAAAATCCCAATAACTCAACACAGAATTTGCACCCTAACCAAATATTACAAACACCACTAGCTAACATAACACGCCCATACACAGACCACAGAATGAATTACCTACGCAAGGGGTAATGTACATAACATTAATGTAATAAAGACATAATATGTATATAGTACATTAAATTATATGCCCCATGCATATAAGCAAGTACATGACTTCTATAGCAGTACATAATACATATAATTATTGACTGTACATAGTACATTATGTCAAATTCATCCTTGATAGTATATCTACTATATATTCCTTACCATTAGATCACGAGCTTAATTACCATGCCGCGTGAAACCAGCAACCCGCTAGGCAGGGATCCCTCTTCTCGCTCCGGGCCCATAAACCGTGGGGGTCGCTATTCAATGAACTTTACCAGGCATCTGGTTCTTTCTTCAGGGCCATCTCATCTAAAACGGTCCATTCTTTCCTCTTAAATAAGACATCTCGATGGACTAATGGCTAATCAGCCCATGCTCACACATAACTGTGCTGTCATACATTTGGTATTTTTTTATTTTGGGGGATGCTTGGACTCAGCTATGGCCGTCAAAGGCCCCGACCCGGAGCATCTATT
>73_TAR_NIG [organism=Bos taurus]
CCTTATCAGTATTAAATTTATCAAAAATCCCAATAACTCAACACAGAATTTGCACCCTAACCAAATATTACAAACACCACTAGCTAACATAACACGCCCATACACAGACCACAGAATGAATTACCTACGCAAGGGGTAATGTACATAACATTAATGTAATAAAGACATAATATGTATATAGTACATTAAATTATATACCCCATGCATATAAGCAAGTACATGACTTCTATAGCAGTACATAATACATATAATTATTGACTGTACATAGTACATTATGTCAAATTCATCCTTGATAGTATATCTATTATATATTCCTTACCATTAGATCACGAGCTTAATTACCATGCCGCGTGAAACCAGCAACCCGCTAGGCAGGGATCCCTCTTCTCGCTCCGGGCCCATAAACCGTGGGGGTCGCTATCCAATGAACTTTACCAGGCATCTGGTTCTTTCTTCAGGGCCATCTCATCTAAAATGGTCCATTCTTTCCTCTTAAATAAGACATCTCGATGGACTAATGGCTAATCAGCCCATGCTCACACATAACTGTGCTGTCATACATTTGGTATTTTTTTATTTTGGGGGATGCTTGGACTCAGCTATGGCCGTCAAAGGCCCTGACCCGGAGCATCTATT
>74_TAR_NIG [organism=Bos taurus]
CCTTATCAGTATTAAATTTATCAAAAATCCCAATAACTCAACACAGAATTTGCACCCTAACCAAATATTACAAACACCACTAGCTAACACAACACGCCCATACACAGACCACAGAATGAATTACCTACGCAAGGGGTAATGTACATAACATTAATGTAATAAAGACATAATATGTATATAGTACATTAAATTATATGCCCCATGCATATAAGCAAGTACATGACTTCTATAGCAGTACATAACACATATAATTATTGACTGTACATAGTACATTATGTCAAATTCATCCTTGATAGTATATCTATTATATATTCCTTACCATTAGATCACGAGCTTAATTACCATGCCGCGTGAAACCAGCAACCCGCTAGGCAGGGATCCCTCTTCTCGCTCCGGGCCCATAAACCGTGGGGGTCGCTATCCAATGAACTTTACCAGGCATCTGGTTCTTTCTTCAGGGCCATCTCATCTAAAACGGTCCATTCTTTCCTCTTAAATAAGACATCTCGATGGACTAATGGCTAATCAGCCCATGCTCACACATAACTGTGCTGTCATACATTTGGTATTTTTTTATTTTGGGGGATGCTTGGACTCAGCTATGGCCGTCAAAGGCCCTGACCCGGAGCATCTATT
>75_TAR_NIG [organism=Bos taurus]
CCTTATCAGTATTAAATTTATCAAAAATCCCAATAACTCAACACAGAATTTGCACCCTAACCAAATATTACAAACACCACTAGCTAACATAACACGCCCATACACAGACCACAGAATGAATTACCTACGCAAGGGGTAATGTACATAACATTAATGTAATAAAGACATAATATGTATATAGTACATTAAATTATATACCCCATGCATATAAGCAAGTACATGACTTCTATAGCAGTACATAATACATATAATTATTGACTGTACATAGTACATTATGTCAAATTCATCCTTGATAGTATATCTATTATATATTCCTTACCATTAGATCACGAGCTTAATTACCATGCCGCGTGAAACCAGCAACCCGCTAGGCAGGGATCCCTCTTCTCGCTCCGGGCCCATAAACCGTGGGGGTCGCTATCCAATGAACTTTACCAGGCATCTGGTTCTTTCTTCAGGGCCATCTCATCTAAAATGGTCCATTCTTTCCTCTTAAATAAGACATCTCGATGGACTAATGGCTAATCAGCCCATGCTCACACATAACTGTGCTGTCATACATTTGGTATTTTTTTATTTTGGGGGATGCTTGGACTCAGCTATGGCCGTCAAAGGCCCTGACCCGGAGCATCTATT
>76_TAR_NIG [organism=Bos taurus]
CCTTATCAGTATTAAATTTATCAAAAATCCCAATAACTCAACACAGAATTTGCACCCTAACCAAATATTACAAACACCACTAGCTAACATAACACGCCCATACACAGACCACAGAATGAATTACCTACGCAAGGGGTAATGTACATAACATTAATGTAATAAAGACATAATATGTATATAGTACATTAAATTATATGCCCCATGCATATAAGCAAGTACATGACTTCTATAGCAGTACATAATACATATAATTATTGACTGTACATAGTACATTATGTCAAATTCATCCTTGATAGTATATCTATTATATATTCCTTACCATTAGATCACGAGCTTAATTACCATGCCGCGTGAAACCAGCAACCCGCTAGGCAGGGATCCCTCTTCTCGCTCCGGGCCCATAAACCGTGGGGGTCGCTATCCAATGAACTTTACCAGGCATCTGGTTCTTTCTTCAGGGCCATCTCATCTAAAACGGTCCATTCTTTCCTCTTAAATAAGACATCTCGATGGACTAATGGCTAATCAGCCCATGCTCACACATAACTGTGCTGTCATACATTTGGTATTTTTTTATTTTGGGGGATGCTTGGACTCAGCTATGGCCGTCAAAGGCCCTGACCCGGAGCATCTATT
>78_TAR_NIG [organism=Bos taurus]
CCTTATCAGTATTAAATTTATCAAAAATCCCAATAACTCAACACAGAATTTGCACCCTAACCAAATATTACAAACACCACTAGCTAACATAACACGCCCATACACAGACCACAGAATGAATTACCTACGCAAGGGGTAATGTACATAACATTAATGTAATAAAGACATAATATGTATATAGTACATTAAATTATATGCCCCATGCATATAAGCAAGTACATGACTTCCATAGCAGTACATAATACATATAATTATTGATTGTACATAGTACATTATGTCAAATTCATCCTTGATAGTATATCTATTATATATTCCTTACCATTAGATCACGAGCTTAATTACCATGCCGCGTGAAACCAGCAACCCGCTAGGCAGGGATCCCTCTTCTCGCTCCGGGCCCATAAACCGTGGGGGTCGCTATCCAATGAACTTTACCAGGCATCTGGTTCTTTCTTCAGGGCCATCTCATCTAAAATAGTCCATTCTTTCCTCTTAAATAAGACATCTCGATGGACTAATGGCTAATCAGCCCATGCTCACACATAACTGTGCTGTCATACATTTGGTATTTTTTTATTTTGGGGGATGCTTGGACTCAGCTATGGCCGTCAAAGGCCCCGACCCGGAGCATCTATT
>79_TAR_NIG [organism=Bos taurus]
CCTTATCAGTATTAAATTTATCAAAAATCCCAATAACTCAACACAGAATTTGCACCCTAACCAAATATTACAAACACCACTAGCTAACATAACACGCCCATACACAGACCACAGAATGAATTACCTACGCAAGGGGTAATGTACATAACATTAATGTAATAAAGACATAATATGTATATAGTACATTAAATTATATGCCCCATGCATATAAGCAAGTACATGACTTCTATAGCAGTACATAATACATATAATTATTGACTGTACATAGTACATTATGTCAAATTCATCCTTGATAATATATCTATTATATATTCCTTACCATTAGATCACGAGCTTAATTACCATGCCGCGTGAAACCAGCAACCCGCTAGGCAGGGATCCCTCTTCTCGCTCCGGGCCCATAAACCGTGGGGGTCGCTATCCAATGAACTTTACCAGGCATCTGGTTCTTTCTTCAGGGCCATCTCATCTAAAACGGTCCATTCTTTCCTCTTAAATAAGACATCTCGATGGACTAATGGCTAATCAGCCCATGCTCACACATAACTGTGCTGTCATACATTTGGTATTTTTTTATTTTGGGGGATGCTTGGACTCAGCTATGGCCGTCAAAGGCCCTGACCCGGAGCATCTATT
>80_TAR_NIG [organism=Bos taurus]
CCTTATCAGTATTAAATTTATCAAAAATCCCAATAACTCAACACAGAATTTGCACCCTAACCAAATATTACAAACACCACTAGCTAACATAACACGCCCATACACAGACCACAGAATGAATTACCTACGCAAGGGGTAATGTACATAACATTAATGTAATAAAGACATAATATGTATATAGTACATTAAACTATATGCCCCATGCATATAAGCAAGTACATGACTTCTATAGCAGTACATAATACATATAATTATTGACTGTACATAGTACATTATGTCAAATTCATCCTTGATAGTATATCTATTATATATTCCTTACCATTAGATCACGAGCTTAATTACCATGCCGCGTGAAACCAGCAACCCGCTAGGCAGGGATCCCTCTTCTCGCTCCGGGCCCATAAACCGTGGGGGTCGCTATCCAATGAACTTTACCAGGCATCTGGTTCTTTCTTCAGGGCCATCTCATCTAAAACGGTCCATTCTTTCCTCTTAAATAAGACATCTCGATGGACTAATGGCTAATCAGCCCATGCTCACACATAACTGTGCTGTCATACATTTGGTATTTTTTTATTTTGGGGGATGCTTGGACTCAGCTATGGCCGTCAAAGGCCCCGACCCGGAGCATCTATT
>81_TAR_NIG [organism=Bos taurus]
CCTTATCAGTATTAAATTTATCAAAAATCCCAATAACTCAACACAGAATTTGCACCCTAACCAAATATTACAAACACCACTAGCTAACATAACACGCCCATACACAGACCACAGAATGAATTACCTACGCAAGGGGTAATGTACATAACATTAATGTAATAAAGACATAATATGTATATAGTACATTAAATTATATACCCCATGCATATAAGCAAGTACATGACTTCTATAGCAGTACATAATACATATAATTATTGACTGTACATAGTACATTATGTCAAATTCATCCTTGATAGTATATCTATTATATATTCCTTACCATTAGATCACGAGCTTAATTACCATGCCGCGTGAAACCAGCAACCCGCTAGGCAGGGATCCCTCTTCTCGCTCCGGGCCCATAAACCGTGGGGGTCGCTATTCAATGAACTTTACCAGGCATCTGGTTCTTTCTTCAGGGCCATCTCATCTAAAACGGTCCATTCTTTCCTCTTAAATAAGACATCTCGATGGACTAATGGCTAATCAGCCCATGCTCACACATAACTGTGCTGTCATACATTTGGTATTTTTTTATTTTGGGGGATGCTTGGACTCAGCTATGGCCGTCAAAGGCCCTGACCCGGAGCATCTATT
>83_TAR_NIG [organism=Bos taurus]
CCTTATCAGTATTAAATTTATCAAAAATCCCAATAACTCAACACAGAATTTGCACCCTAACCAAATATTACAAACACCACTAGCTAACATAACACGCCCATACACAGACCACAGAATGAATTACCTACGCAAGGGGTAATGTACATAACATTAATGTAATAAAGACATAATATGTATATAGTACATTAAATTATATGCCCCATGCATATAAGCAAGTACATGACTTCTATAGCAGTACATAATACATATAATTATTGACTGTACATAGTACATTATGTCAAATTCATCCTTGATAGTATATCTATTATATATTCCTTACCATTAGATCACGAGCTTAATTACCATGCCGCGTGAAACCAGCAACCCGCTAGGCAGGGATCCCTCTTCTCGCTCCGGGCCCATAAACCGTGGGGGTCGCTATCCAATGAACTTTACCAGGCATCTGGTTCTTTCTTCAGGGCCATCTCATCTAAAACGGTCCATTCTTTCCTCTTAAATAAGACATCTCGATGGACTAATGGCTAATCAGCCCATGCTCACACATAACTGTGCTGTCATACATTTGGTATTTTTTTATTTTGGGGGATGCTTGGACTCAGCTATGGCCGTCAAAGGCCCTGACCCGGAGCATCTATT
>85_TAR_NIG [organism=Bos taurus]
CCTTATCAGTATTAAATTTATCAAAAATCCCAATAACTCAACACAGAATTTGCACCCTAACCAAATATTACAAACACCACTAGCTAACATAACACGCCCATACACAGACCACAGAATGAATTACCTACGCAAGGGGTAATGTACATAACATTAATGTAATAAAGACATAATATGTATATAGTACATTAAATTATATACCCCATGCATATAAGCAAGTACATGACTTCTATAGCAGTACATAATACATATAATTATTGACTGTACATAGTACATTATGTCAAATTCATCCTTGATAGTATACCTATTATATATTCCTTACCATTAGATCACGAGCTTAATTACCATGCCGCGTGAAACCAGCAACCCGCTAGGCAGGGATCCCTCTTCTCGCTCCGGGCCCATAAACCGTGGGGGTCGCTATCCAATGAACTTTACCAGGCATCTGGTTCTTTCTTCAGGGCCATCTCATCTAAAACGGTCCATTCTTTCCTCTTAAATAAGACATCTCGATGGACTAATGGCTAATCAGCCCATGCTCACACATAACTGTGCTGTCATACATTTGGTATTTTTTTATTTTGGGGGATGCTTGGACTCAGCTATGGCCGTCAAAGGCCCTGACCCGGAGCATCTATT
>86_TAR_NIG [organism=Bos taurus]
CCTTATCAGTATTAAATTTATCAAAAATCCCAATAACTCAACACAGAATTTGCACCCTAACCAAATATTACAAACACCACTAGCTAACATAACACGCCCATACACAGACCACAGAATGAATTACCTACGCAAGGGGTAATGTACATAACATTAATGTAATAAAGACATAATATGTATATAGTACATTAAATTATATGCCCCATGCATATAAGCAAGTACATGACTTCTATAGCAGTACATAATACATATAATTATTGACTGTACATAGTACATTATGTCAAATTCATCCTTGATAGTATATCTATTATATATTCCTTACCATTAGATCACGAGCTTAATTACCATGCCGCGTGAAACCAGCAACCCGCTAGGCAGGGATCCCTCTTCTCGCTCCGGGCCCATAAACCGTGGGGGTCGCTATCTAATGAACTTTACCAGGCATCTGGTTCTTTCTTCAGGGCCATCTCATCTAAAACGGTCCATTCTTTCCTCTTAAATAAGACATCTCGATGGACTAATGGCTAATCAGCCCATGCTCACACATAACTGTGCTGTCATACATTTGGTATTTTTTTATTTTGGGGGATGCTTGGACTCAGCTATGGCCGTCAAAGGCCCTGACCCGGAGCATCTATT
>110_KAD_NIG [organism=Bos taurus]
CCTTATCAGTATTAAATTTATCAAAAATCCCAATAACTCAACACAGAATTTGCACCCTAACCAAATATTACAAACACCACTAGCTAACATAACACGCCCATACACAGACCACAGAATGAATTACCTACGCAAGGGGTAATGTACATAACATTAATGTAATAAAGACATAATATGTATATAGTACATTAAATTATATACCCCATGCATATAAGCAAGTACATGACTTCTATAACAGTACATAATACATACAATTATTGACTGTACATAGTACATTATGTCAAATTCATCCTTGATAGTATATCTATTATATATTCCCTACCATTAGATCACGAGCTTAATTACCATGCCGCGTGAAACCAGCAACCCGCTAGGCAGGGATCCCTCTTCTCGCTCCGGGCCCATAAACCGTGGGGGTCGCTATCCAATGAACTTTACCAGGCATCTGGTTCTTTCTTCAGGGCCATCTCATCTAAAACGGTCCATTCTTTCCTCTTAAATAAGACATCTCGATGGACTAATGGCTAATCAGCCCATGCTCACACATAACTGTGCTGTCATACATTTGGTATTTTTTTATTTTGGGGGATGCTTGGACTCAGCTATGGCCGTCAAAGGCCCTGACCCGGAGCATCTATT
>111_KAD_NIG [organism=Bos taurus]
CCTTATCAGTATTAAATTTATCAAAAATCCCAATAACTCAACACAGAATTTGCACCCTAACCAAATATTACAAACACCACTAGCTAACATAACACGCCCATACACAGACCACAGAATGAATTACCTACGCAAGGGGTAATGTACATAACATTAATGTAATAAAGACATAATATGTATATAGTACATTAAATTATATGCCCCATGCATATAAGCAAGTACATGACCTCTATAGCAGTACATAATACATATAATTATTGACTGTACATAGTACATTATGTCAAATTCATCCTTGATAGTATATCTATTATATATTCCTTACCATTAGATCACGAGCTTAATTACCATGCCGCGTGAAACCAGCAACCCGCTAGGCAGGGACCCCTCTTCTCGCTCCGGGCCCATAAACCGTGGGGGTCGCTATCCAATGAACTTTACCAGGCATCTGGTTCTTTCTTCAGGGCCATCTCATCTAAAACGGTCCATTCTTTCCTCTTAAATAAGACATCTCGATGGACTAATGGCTAATCAGCCCATGCTCACACATAACTGTGCTGTCATACATTTGGTATTTTTTTATTTTGGGGGATGCTTGGACTCAGCTATGGCCGTCAAAGGCCCTGACCCGGAGCATCTATT
>112_KAD_NIG [organism=Bos taurus]
CCTTATCAGTATTAAATTTATCAAAAATCCCAATAACTCAACACAGAATTTGCACCCTAACCAAATATTACAAACACCACTAGCTAACATAACACGCCCATACACAGACCACAGAATGAATTACCTACGCAAGGGGTAATGTACATAACATTAATGTAATAAAGACATAATATGTATATAGTACATTAAATTATATGCCCCATGCATATAAGCAAGTACATGACTTCTATAGCAGTACATAATACATATAATTATTGACTGTACATAGTACATTATGTCAAATTCATCCTTGATAGTATATCTATTATATATTCCTTACCATTAGATCACGAGCTTAATTACCATGCCGCGTGAAACCAGCAACCCGCTAGGCAGGGATCCCTCTTCTCGCTCCGGGCCCATAAACCGTGGGGGTCGCTATTCAATGAACTTTACCAGGCATCTGGTTCTTTCTTCAGGGCCATCTCATCTAAAACGGTCCATTCTTTCCTCTTAAATAAGACATCTCGATGGACTAATGGCTAATCAGCCCATGCTCACACATAACTGTGCTGTCATACATTTGGTATTTTTTTATTTTGGGGGATGCTTGGACTCAGCTATGGCCGTCAAAGGCCCTGACCCGGAGCATCTATT
>115_KAD_NIG [organism=Bos taurus]
CCTTATCAGTATTAAATTTATCAAAAATCCCAATAACTCAACACAGAATTTGCACCCTAACCAAATATTACAAACACCACTAGCTAACATAACACGCCCATACACAGACCACAGAATGAATTACCTACGCAAGGGGTAATGTACATAACATTAATGTAATAAAGACATAATATGTATATAGTACATTAAATTATATGCCCCATGCATATAAGCAAGTACATGACTTCCATAGCAGTACATAATACATATAATTATTGACTGTACATAGTACATTATGTCAAATTCATCCTTGATAGTATATCTATTATATATTCCTTACCATTAGATCACGAGCTTAATTACCATGCCGCGTGAAACCAGCAACCCGCTAGGCAGGGATCCCTCTTCTCGCTCCGGGCCCATAAACCGTGGGGGTCGCTATCCAATGAACTTTACCAGGCATCTGGTTCTTTCTTCAGGGCCATCTCATCTAAAACGGTCCATTCTTTCCTCTTAAATAAGACATCTCGATGGACTAATGGCTAATCAGCCCATGCTCACACATAACTGTGCTGTCATACATTTGGTATTTTTTTATTTTGGGGGATGCTTGGACTCAGCTATGGCCGTCAAAGGCCCTGACCCGGAGCATCTATT
>116_KAD_NIG [organism=Bos taurus]
CCTTATCAGTATTAAATTTATCAAAAATCCCAATAACTCAACACAGAATTTGCACCCTAACCAAATATCACAAACACCACTAGCTAACATAACACGCCCATACACAGACCACAGAATGAATTACCTACGCAAGGGGTAATGTACATAACATTAATGTAATAAAGACATAATATGTATATAGTACATTAAATTATATGCCCCATGCATATAAGCAAGTACATGACTTCTATAGCAGTACATAATACATATAATTATTGACTGTACATAGTACATTATGTCAAATTCATCCTTGATAGTATATCTATTATATATTCCTTACCATTAGATCACGAGCTTAATTACCATGCCGCGTGAAACCAGCAACCCGCTAGGCAGGGATCCCTCTTCTCGCTCCGGGCCCATAAACCGTGGGGGTCGCTATCCAATGAACTTTACCAGGCATCTGGTTCTTTCTTCAGGGCCATCTCATCTAAAACGGTCCATTCTTTCCTCTTAAATAAGACATCTCGATGGACTAATGGCTAATCAGCCCATGCTCACACATAACTGTGCTGTCATACATTTGGTATTTTTTTATTTTGGGGGATGCTTGGACTCAGCTATGGCCGTCAAAGGCCCCGACCCGGAGCATCTATT
>127_KAD_NIG [organism=Bos taurus]
CCTTATCAGTATTAAATTTATCAAAAATCCCAATAACTCAACACAGAATTTGCACCCTAACCAAATATTACAAACACCACTAGCTAACATAACACGCCCATACACAGACCACAGAATGAATTACCTACGCAAGGGGTAATGTACATAACATTAATGTAATAAAGACATAATATGTATATAGTACATTAAATTATATGCCCCATGCATATAAGCAAGTACATGACTTCTATAACAGTACATAATACATATAATTATTGACTGTACATAGTACATTATGTCAAATTCATCCTTGATAGTATATCTATTATATATTCCTTACCATTAGATCACGAGCTTAATTACCATGCCGCGTGAAACCAGCAACCCGCTAGGCAGGGATCCCTCTTCTCGCTCCGGGCCCATAAACCGTGGGGGTCGCTATCCAATGAACTTTACCAGGCATCTGGTTCTTTCTTCAGGGCCATCTCATCTAAAATGGTCCATTCTTTCCTCTTAAATAAGACATCTCGATGGACTAATGGCTAATCAGCCCATGCTCACACATAACTGTGCTGTCATACATTTGGTATTTTTTTATTTTGGGGGATGCTTGGACTCAGCTATGGCCGTCAAAGGCCCTGACCCGGAGCATCTATT
